# Supplementary material for: Bis(μ-naphthalene-1,8-dicarboxyl­ato)bis­[aqua­(2,2′-bipyridine)zinc(II)] tetra­hydrate
Source: Acta Crystallogr Sect E Struct Rep Online. 2008 Nov 20;64(Pt 12):m1559–60. doi: 10.1107/S160053680803643X (PMC2959877; doi:10.1107/S160053680803643X)
Supplement: Supplementary file 1 [file e-64-m1559-sup1.cif]

##############################################################################
###                                                                        ###
###        Electronic paper (Acta Crystallographica Section E)             ###
###                                                                        ###
##############################################################################
#                                                                            #
# This CIF contains the data in a paper accepted for publication in Acta     #
# Crystallographica Section E. It conforms to the requirements of Notes      #
# for Authors for Section E, and has been peer reviewed under the auspices   #
# of the IUCr Commission on Journals.                                        #
#                                                                            #
# Full details of the Crystallographic Information File format               #
# are given in the paper "The Crystallographic Information File (CIF):       #
# a New Standard Archive File for Crystallography" by S. R. Hall, F. H.      #
# Allen and I. D. Brown [Acta Cryst. (1991), A47, 655-685].                  #
#                                                                            #
# The current version of the core CIF dictionary is obtainable from          #
# ftp://ftp.iucr.org/pub/cif_core.dic. The current version number is 2.4.    #
#                                                                            #
# Software is freely available for graphical display of the structure(s) in  #
# this CIF.  For information consult the CIF home page http://www.iucr.org/  #
# cif/home.html                                                              #
#                                                                            #
# This file may be used for bona fide research purposes within the           #
# scientific community so long as proper attribution is given to the journal # 
# article from which it was obtained.                                        #
#                                                                            #
##############################################################################
                                             
data_I
_audit_creation_method     SHELXL-97
_chemical_name_systematic
;
Bis(\m-naphthalene-1,8-dicarboxylato)bis[aqua(2,2'-bipyridine)zinc(II)]
tetrahydrate
;
_chemical_name_common     ?
_chemical_formula_moiety     'C44 H32 N4 O10 Zn2, 4(H2 O)'
_chemical_formula_sum     'C44 H40 N4 O14 Zn2'
_chemical_formula_iupac     '[Zn2 (C12 H6 O4 )2 (C10 H8 N2 )2 (H2 O)2] , 4H2 O'
_chemical_formula_weight     979.54
_chemical_melting_point     ?
_symmetry_cell_setting     triclinic
_symmetry_space_group_name_H-M     'P -1'
_symmetry_space_group_name_Hall     '-P 1'
loop_
    _symmetry_equiv_pos_as_xyz
    'x, y, z'
    '-x, -y, -z'
_cell_length_a     10.5774(12)
_cell_length_b     11.3074(13)
_cell_length_c     18.486(2)
_cell_angle_alpha     83.863(7)
_cell_angle_beta     80.254(7)
_cell_angle_gamma     72.197(6)
_cell_volume     2071.2(4)
_cell_formula_units_Z     2
_cell_measurement_reflns_used     7692
_cell_measurement_theta_min     1.89
_cell_measurement_theta_max     27.57
_cell_measurement_temperature     296(2)
_exptl_crystal_description     block
_exptl_crystal_colour     pink
_exptl_crystal_size_max     .27
_exptl_crystal_size_mid     .23
_exptl_crystal_size_min     .10
_exptl_crystal_density_diffrn     1.571
_exptl_crystal_density_meas     ?
_exptl_crystal_density_method     'not measured'
_exptl_crystal_F_000     1008
_exptl_absorpt_coefficient_mu     1.235
_exptl_absorpt_correction_type     multi-scan
_exptl_absorpt_process_details     '(SADABS; Sheldrick, 1996)'
_exptl_absorpt_correction_T_min     0.72
_exptl_absorpt_correction_T_max     0.88
_exptl_special_details
;
;
_diffrn_ambient_temperature     296(2)
_diffrn_radiation_type     MoK\a
_diffrn_radiation_wavelength     0.71073
_diffrn_radiation_source     'fine-focus sealed tube'
_diffrn_radiation_monochromator     graphite
_diffrn_measurement_device_type     'Bruker APEXII area-detector'
_diffrn_measurement_method     \w
_diffrn_detector_area_resol_mean     ?
_diffrn_reflns_number     34410
_diffrn_reflns_av_R_equivalents     0.0399
_diffrn_reflns_av_sigmaI/netI     0.0424
_diffrn_reflns_theta_min     1.89
_diffrn_reflns_theta_max     27.57
_diffrn_reflns_theta_full     27.57
_diffrn_measured_fraction_theta_max     0.988
_diffrn_measured_fraction_theta_full     0.988
_diffrn_reflns_limit_h_min     -13
_diffrn_reflns_limit_h_max     13
_diffrn_reflns_limit_k_min     -14
_diffrn_reflns_limit_k_max     14
_diffrn_reflns_limit_l_min     -24
_diffrn_reflns_limit_l_max     24
_diffrn_standards_number     0
_diffrn_standards_interval_count     0
_diffrn_standards_interval_time     0
_diffrn_standards_decay_%     0
_refine_special_details
;
Refinement of <i>F</i>^2^ against ALL reflections. The weighted <i>R</i>-factor
<i>wR</i> and goodness of fit <i>S</i> are based on <i>F</i>^2^, conventional
<i>R</i>-factors <i>R</i> are based on <i>F</i>, with <i>F</i> set to zero for
negative <i>F</i>^2^. The threshold expression of <i>F</i>^2^ >
\s(<i>F</i>^2^) is used only for calculating <i>R</i>-factors(gt) <i>etc</i>.
and is not relevant to the choice of reflections for refinement.
<i>R</i>-factors based on <i>F</i>^2^ are statistically about twice as large
as those based on <i>F</i>, and <i>R</i>- factors based on ALL data will be
even larger.
;
_reflns_number_total     9464
_reflns_number_gt     6948
_reflns_threshold_expression     I>2\s(I)
_refine_ls_structure_factor_coef     Fsqd
_refine_ls_matrix_type     full
_refine_ls_R_factor_all     0.0617
_refine_ls_R_factor_gt     0.0395
_refine_ls_wR_factor_gt     0.1013
_refine_ls_wR_factor_ref     0.1123
_refine_ls_goodness_of_fit_ref     1.041
_refine_ls_restrained_S_all     1.044
_refine_ls_number_reflns     9464
_refine_ls_number_parameters     601
_refine_ls_number_restraints     55
_refine_ls_hydrogen_treatment     mixed
_refine_ls_weighting_scheme     calc
_refine_ls_weighting_details
         'calc w=1/[\s^2^(Fo^2^)+(0.0603P)^2^+0.2947P] where P=(Fo^2^+2Fc^2^)/3'
_atom_sites_solution_hydrogens     geom
_atom_sites_solution_primary     direct
_atom_sites_solution_secondary     difmap
_refine_ls_shift/su_max     0.001
_refine_ls_shift/su_mean     0.000
_refine_diff_density_max     0.751
_refine_diff_density_min     -0.612
_refine_ls_extinction_method     none
_refine_ls_extinction_coef     ?
loop_
    _atom_type_symbol
    _atom_type_description
    _atom_type_scat_dispersion_real
    _atom_type_scat_dispersion_imag
    _atom_type_scat_source
    'C' 'C' 0.0033 0.0016
                         'International Tables Vol C Tables 4.2.6.8 and 6.1.1.4'
    'H' 'H' 0.0000 0.0000
                         'International Tables Vol C Tables 4.2.6.8 and 6.1.1.4'
    'N' 'N' 0.0061 0.0033
                         'International Tables Vol C Tables 4.2.6.8 and 6.1.1.4'
    'O' 'O' 0.0106 0.0060
                         'International Tables Vol C Tables 4.2.6.8 and 6.1.1.4'
    'Zn' 'Zn' 0.2839 1.4301
                         'International Tables Vol C Tables 4.2.6.8 and 6.1.1.4'
_computing_data_collection     'SMART (Bruker, 2002)'
_computing_cell_refinement     'SAINT (Bruker, 2002)'
_computing_data_reduction     'SAINT (Bruker, 2002)'
_computing_structure_solution     'SHELXS97 (Sheldrick, 2008)'
_computing_structure_refinement     'SHELXL97 (Sheldrick, 2008)'
_computing_molecular_graphics     'SHELXTL (Sheldrick, 2008)'
_computing_publication_material     'SHELXTL (Sheldrick, 2008'
loop_
    _atom_site_type_symbol
    _atom_site_label
    _atom_site_fract_x
    _atom_site_fract_y
    _atom_site_fract_z
    _atom_site_U_iso_or_equiv
    _atom_site_adp_type
    _atom_site_calc_flag
    _atom_site_refinement_flags
    _atom_site_occupancy
    _atom_site_disorder_assembly
    _atom_site_disorder_group
    Zn Zn1 0.19633(3) 0.96571(3) 0.149481(16) 0.03397(9) Uani d U 1 . .
    Zn Zn2 0.20365(3) 0.75742(3) 0.377195(16) 0.03175(9) Uani d . 1 . .
    N N1 0.0126(2) 1.0899(2) 0.12294(12) 0.0372(5) Uani d . 1 . .
    N N2 0.2418(2) 1.0038(2) 0.03553(12) 0.0365(5) Uani d . 1 . .
    N N3 0.1927(2) 0.7166(2) 0.49093(12) 0.0356(5) Uani d . 1 . .
    N N4 0.3241(2) 0.56839(19) 0.38523(12) 0.0359(5) Uani d . 1 . .
    O O1 0.11681(17) 0.82126(16) 0.16625(10) 0.0368(4) Uani d . 1 . .
    O O1W 0.39543(18) 0.8563(2) 0.15636(11) 0.0428(5) Uani d DU 1 . .
    H H1WA 0.386(3) 0.786(2) 0.1646(18) 0.064 Uiso d D 1 . .
    H H1WB 0.432(3) 0.876(3) 0.1873(16) 0.064 Uiso d D 1 . .
    O O2 0.29945(19) 0.66321(19) 0.17988(12) 0.0497(5) Uani d . 1 . .
    O O2W 0.07124(18) 0.93711(17) 0.38616(11) 0.0387(4) Uani d DU 1 . .
    H H2WA 0.005(2) 0.929(3) 0.3695(17) 0.058 Uiso d D 1 . .
    H H2WB 0.109(3) 0.979(3) 0.3572(15) 0.058 Uiso d D 1 . .
    O O3 -0.09786(17) 0.88271(17) 0.32078(11) 0.0432(5) Uani d . 1 . .
    O O3W 0.3790(6) 0.3502(6) -0.0468(3) 0.1672(18) Uani d DU 1 . .
    H H3WA 0.437(8) 0.395(8) -0.041(5) 0.251 Uiso d D 1 . .
    H H3WB 0.377(9) 0.312(8) -0.001(3) 0.251 Uiso d D 1 . .
    O O4 0.07943(16) 0.71267(16) 0.31966(10) 0.0350(4) Uani d . 1 . .
    O O4W 0.4334(3) 0.2887(3) 0.0970(2) 0.1181(13) Uani d DU 1 . .
    H H4WA 0.4373 0.3198 0.1362 0.177 Uiso d RD 1 . .
    H H4WB 0.3754 0.2517 0.1153 0.177 Uiso d RD 1 . .
    O O5 0.2689(2) 1.1513(2) 0.17454(11) 0.0517(5) Uani d . 1 . .
    O O5W 0.5200(3) 0.4728(3) 0.1361(2) 0.1079(11) Uani d DU 1 . .
    H H5WA 0.5130 0.5039 0.0925 0.162 Uiso d RD 1 . .
    H H5WB 0.4494 0.5267 0.1543 0.162 Uiso d RD 1 . .
    O O6 0.17171(17) 1.03172(16) 0.25133(10) 0.0373(4) Uani d . 1 . .
    O O6W 0.6463(2) 1.0749(2) 0.30347(15) 0.0595(6) Uani d DU 1 . .
    H H6WA 0.587(3) 1.046(3) 0.296(2) 0.089 Uiso d D 1 . .
    H H6WB 0.721(2) 1.019(3) 0.301(2) 0.089 Uiso d D 1 . .
    O O7 0.46117(17) 0.94964(17) 0.27237(10) 0.0390(4) Uani d . 1 . .
    O O8 0.36064(17) 0.81452(16) 0.33168(11) 0.0402(4) Uani d . 1 . .
    C C1 0.1562(3) 0.5342(3) 0.11411(17) 0.0490(7) Uani d . 1 . .
    H H1A 0.2444 0.5247 0.0924 0.059 Uiso calc R 1 . .
    C C2 0.0848(4) 0.4619(3) 0.0920(2) 0.0635(9) Uani d . 1 . .
    H H2A 0.1262 0.4037 0.0569 0.076 Uiso calc R 1 . .
    C C3 -0.0445(4) 0.4768(3) 0.1220(2) 0.0606(9) Uani d . 1 . .
    H H3A -0.0923 0.4307 0.1056 0.073 Uiso calc R 1 . .
    C C4 -0.1081(3) 0.5600(3) 0.17708(17) 0.0439(7) Uani d . 1 . .
    C C5 -0.2442(3) 0.5775(3) 0.2066(2) 0.0528(8) Uani d . 1 . .
    H H5A -0.2914 0.5315 0.1895 0.063 Uiso calc R 1 . .
    C C6 -0.3076(3) 0.6585(3) 0.25848(19) 0.0494(8) Uani d . 1 . .
    H H6A -0.3982 0.6705 0.2757 0.059 Uiso calc R 1 . .
    C C7 -0.2357(3) 0.7248(3) 0.28642(17) 0.0417(7) Uani d . 1 . .
    H H7A -0.2793 0.7796 0.3231 0.050 Uiso calc R 1 . .
    C C8 -0.1022(2) 0.7105(2) 0.26084(15) 0.0344(6) Uani d . 1 . .
    C C9 -0.0344(3) 0.6310(2) 0.20291(15) 0.0348(6) Uani d . 1 . .
    C C10 0.0992(3) 0.6185(2) 0.16696(15) 0.0359(6) Uani d . 1 . .
    C C11 0.1776(2) 0.7069(2) 0.17370(14) 0.0352(6) Uani d . 1 . .
    C C12 -0.0337(2) 0.7753(2) 0.30211(14) 0.0328(5) Uani d . 1 . .
    C C13 0.3600(3) 0.9583(3) -0.00541(16) 0.0458(7) Uani d . 1 . .
    H H13A 0.4286 0.9014 0.0166 0.055 Uiso calc R 1 . .
    C C14 0.3852(3) 0.9922(3) -0.07931(18) 0.0550(8) Uani d . 1 . .
    H H14A 0.4692 0.9592 -0.1064 0.066 Uiso calc R 1 . .
    C C15 0.2843(3) 1.0749(3) -0.11157(18) 0.0608(9) Uani d . 1 . .
    H H15A 0.2989 1.0995 -0.1611 0.073 Uiso calc R 1 . .
    C C16 0.1611(3) 1.1218(3) -0.07067(17) 0.0557(8) Uani d . 1 . .
    H H16A 0.0913 1.1777 -0.0923 0.067 Uiso calc R 1 . .
    C C17 0.1416(3) 1.0849(2) 0.00341(15) 0.0374(6) Uani d . 1 . .
    C C18 0.0132(3) 1.1297(2) 0.05200(15) 0.0360(6) Uani d . 1 . .
    C C19 -0.1027(3) 1.2065(3) 0.02682(18) 0.0493(7) Uani d . 1 . .
    H H19A -0.1017 1.2335 -0.0225 0.059 Uiso calc R 1 . .
    C C20 -0.2188(3) 1.2422(3) 0.0757(2) 0.0560(8) Uani d . 1 . .
    H H20A -0.2971 1.2938 0.0596 0.067 Uiso calc R 1 . .
    C C21 -0.2186(3) 1.2014(3) 0.1479(2) 0.0559(8) Uani d . 1 . .
    H H21A -0.2964 1.2250 0.1817 0.067 Uiso calc R 1 . .
    C C22 -0.1012(3) 1.1249(3) 0.16987(17) 0.0478(7) Uani d . 1 . .
    H H22A -0.1011 1.0967 0.2190 0.057 Uiso calc R 1 . .
    C C23 0.1569(3) 1.3201(3) 0.29420(18) 0.0451(7) Uani d . 1 . .
    H H23A 0.1422 1.3569 0.2477 0.054 Uiso calc R 1 . .
    C C24 0.1184(3) 1.3945(3) 0.3548(2) 0.0530(8) Uani d . 1 . .
    H H24A 0.0794 1.4799 0.3485 0.064 Uiso calc R 1 . .
    C C25 0.1385(3) 1.3411(3) 0.42265(19) 0.0495(7) Uani d . 1 . .
    H H25A 0.1072 1.3896 0.4632 0.059 Uiso calc R 1 . .
    C C26 0.2062(3) 1.2129(3) 0.43301(16) 0.0409(6) Uani d . 1 . .
    C C27 0.2336(3) 1.1603(3) 0.50399(17) 0.0509(8) Uani d . 1 . .
    H H27A 0.2045 1.2104 0.5439 0.061 Uiso calc R 1 . .
    C C28 0.3013(3) 1.0385(3) 0.51466(17) 0.0536(8) Uani d . 1 . .
    H H28A 0.3178 1.0052 0.5615 0.064 Uiso calc R 1 . .
    C C29 0.3461(3) 0.9633(3) 0.45468(16) 0.0452(7) Uani d . 1 . .
    H H29A 0.3936 0.8800 0.4623 0.054 Uiso calc R 1 . .
    C C30 0.3222(2) 1.0086(2) 0.38493(14) 0.0335(6) Uani d . 1 . .
    C C31 0.2498(2) 1.1365(2) 0.37202(14) 0.0322(5) Uani d . 1 . .
    C C32 0.2158(2) 1.1942(2) 0.30217(15) 0.0353(6) Uani d . 1 . .
    C C33 0.2235(3) 1.1223(2) 0.23787(15) 0.0367(6) Uani d . 1 . .
    C C34 0.3838(2) 0.9198(2) 0.32488(15) 0.0335(6) Uani d . 1 . .
    C C35 0.1273(3) 0.7988(3) 0.54229(16) 0.0432(7) Uani d . 1 . .
    H H35A 0.0798 0.8787 0.5270 0.052 Uiso calc R 1 . .
    C C36 0.1279(3) 0.7698(3) 0.61537(17) 0.0483(7) Uani d . 1 . .
    H H36A 0.0839 0.8295 0.6492 0.058 Uiso calc R 1 . .
    C C37 0.1941(3) 0.6512(3) 0.63862(17) 0.0562(8) Uani d . 1 . .
    H H37A 0.1939 0.6291 0.6885 0.067 Uiso calc R 1 . .
    C C38 0.2604(3) 0.5660(3) 0.58776(17) 0.0495(7) Uani d . 1 . .
    H H38A 0.3055 0.4851 0.6028 0.059 Uiso calc R 1 . .
    C C39 0.2603(2) 0.6008(2) 0.51321(15) 0.0348(6) Uani d . 1 . .
    C C40 0.3340(2) 0.5173(2) 0.45381(15) 0.0340(6) Uani d . 1 . .
    C C41 0.4099(3) 0.3947(3) 0.46601(18) 0.0464(7) Uani d . 1 . .
    H H41A 0.4175 0.3609 0.5138 0.056 Uiso calc R 1 . .
    C C42 0.4735(3) 0.3240(3) 0.40738(19) 0.0521(8) Uani d . 1 . .
    H H42A 0.5239 0.2416 0.4149 0.062 Uiso calc R 1 . .
    C C43 0.4618(3) 0.3763(3) 0.33749(19) 0.0515(8) Uani d . 1 . .
    H H43A 0.5038 0.3300 0.2968 0.062 Uiso calc R 1 . .
    C C44 0.3867(3) 0.4988(3) 0.32860(17) 0.0459(7) Uani d . 1 . .
    H H44A 0.3795 0.5344 0.2812 0.055 Uiso calc R 1 . .
loop_
    _atom_site_aniso_label
    _atom_site_aniso_U_11
    _atom_site_aniso_U_22
    _atom_site_aniso_U_33
    _atom_site_aniso_U_12
    _atom_site_aniso_U_13
    _atom_site_aniso_U_23
    Zn1 0.03452(16) 0.03960(18) 0.02821(17) -0.01121(13) -0.00770(12)
                                                                     0.00229(13)
    Zn2 0.03274(16) 0.02909(16) 0.03286(18) -0.00729(12) -0.00830(12)
                                                                     0.00109(12)
    N1 0.0382(12) 0.0408(13) 0.0336(12) -0.0122(10) -0.0093(10) 0.0020(10)
    N2 0.0388(12) 0.0432(13) 0.0303(12) -0.0155(10) -0.0079(10) 0.0010(10)
    N3 0.0353(11) 0.0327(12) 0.0380(13) -0.0085(9) -0.0080(10) 0.0016(10)
    N4 0.0381(11) 0.0299(11) 0.0391(13) -0.0065(9) -0.0109(10) -0.0009(10)
    O1 0.0363(9) 0.0335(10) 0.0412(11) -0.0107(8) -0.0095(8) 0.0030(8)
    O1W 0.0355(8) 0.0534(13) 0.0393(11) -0.0132(8) -0.0079(8) 0.0024(10)
    O2 0.0385(10) 0.0480(12) 0.0596(14) -0.0069(9) -0.0121(10) 0.0004(10)
    O2W 0.0365(10) 0.0325(10) 0.0477(12) -0.0085(8) -0.0102(9) -0.0033(9)
    O3 0.0361(10) 0.0396(11) 0.0524(12) -0.0026(8) -0.0126(9) -0.0116(9)
    O3W 0.183(5) 0.195(5) 0.125(4) -0.062(4) -0.011(4) -0.009(3)
    O4 0.0342(9) 0.0324(9) 0.0385(10) -0.0048(7) -0.0145(8) -0.0022(8)
    O4W 0.084(2) 0.083(2) 0.173(4) -0.0234(17) 0.019(2) -0.006(2)
    O5 0.0615(13) 0.0598(13) 0.0341(12) -0.0205(11) -0.0081(10) 0.0063(10)
    O5W 0.0714(18) 0.102(2) 0.136(3) 0.0045(17) -0.0108(19) -0.041(2)
    O6 0.0417(10) 0.0381(10) 0.0366(10) -0.0146(8) -0.0137(8) -0.0001(8)
    O6W 0.0530(13) 0.0523(14) 0.0749(16) -0.0155(10) -0.0125(13) -0.0058(12)
    O7 0.0333(9) 0.0439(11) 0.0408(11) -0.0142(8) -0.0051(8) 0.0013(9)
    O8 0.0349(9) 0.0324(10) 0.0516(12) -0.0097(8) -0.0023(8) -0.0014(9)
    C1 0.0535(17) 0.0436(17) 0.0477(18) -0.0086(14) -0.0102(15) -0.0045(14)
    C2 0.087(3) 0.049(2) 0.058(2) -0.0159(18) -0.0169(19) -0.0201(17)
    C3 0.078(2) 0.053(2) 0.063(2) -0.0280(17) -0.0266(19) -0.0073(17)
    C4 0.0553(17) 0.0394(16) 0.0446(17) -0.0183(13) -0.0231(14) 0.0034(13)
    C5 0.0549(18) 0.0497(18) 0.067(2) -0.0287(15) -0.0309(17) 0.0120(17)
    C6 0.0389(15) 0.0492(18) 0.064(2) -0.0175(13) -0.0170(15) 0.0111(16)
    C7 0.0363(14) 0.0406(15) 0.0477(17) -0.0095(12) -0.0132(13) 0.0060(13)
    C8 0.0362(13) 0.0333(14) 0.0352(15) -0.0103(11) -0.0141(11) 0.0061(11)
    C9 0.0409(14) 0.0305(13) 0.0363(15) -0.0109(11) -0.0178(12) 0.0045(11)
    C10 0.0426(14) 0.0284(13) 0.0349(15) -0.0052(11) -0.0125(12) 0.0017(11)
    C11 0.0346(13) 0.0407(15) 0.0281(14) -0.0077(11) -0.0056(11) -0.0011(11)
    C12 0.0340(13) 0.0354(14) 0.0299(14) -0.0127(11) -0.0045(11) 0.0010(11)
    C13 0.0402(15) 0.0597(19) 0.0399(17) -0.0185(13) -0.0049(13) -0.0036(14)
    C14 0.0535(18) 0.069(2) 0.0431(18) -0.0258(16) 0.0070(15) -0.0055(16)
    C15 0.068(2) 0.079(2) 0.0332(17) -0.0253(19) -0.0030(16) 0.0110(16)
    C16 0.061(2) 0.068(2) 0.0358(17) -0.0178(17) -0.0149(15) 0.0126(16)
    C17 0.0471(15) 0.0385(15) 0.0319(14) -0.0182(12) -0.0127(12) 0.0025(12)
    C18 0.0410(14) 0.0347(14) 0.0355(15) -0.0135(11) -0.0132(12) 0.0037(11)
    C19 0.0533(18) 0.0475(17) 0.0455(18) -0.0095(14) -0.0184(15) 0.0060(14)
    C20 0.0463(17) 0.0517(19) 0.067(2) -0.0051(14) -0.0224(17) 0.0040(17)
    C21 0.0388(16) 0.060(2) 0.063(2) -0.0062(14) -0.0051(15) -0.0041(17)
    C22 0.0438(16) 0.0539(18) 0.0427(17) -0.0121(13) -0.0059(13) 0.0027(14)
    C23 0.0510(16) 0.0367(15) 0.0507(18) -0.0151(13) -0.0160(14) 0.0046(13)
    C24 0.0558(18) 0.0318(15) 0.075(2) -0.0122(13) -0.0204(17) -0.0036(15)
    C25 0.0515(17) 0.0433(17) 0.058(2) -0.0157(14) -0.0076(15) -0.0181(15)
    C26 0.0410(14) 0.0456(16) 0.0425(17) -0.0202(12) -0.0081(12) -0.0044(13)
    C27 0.0605(19) 0.062(2) 0.0379(17) -0.0275(16) -0.0056(14) -0.0110(15)
    C28 0.068(2) 0.064(2) 0.0357(17) -0.0280(17) -0.0161(15) 0.0076(15)
    C29 0.0516(16) 0.0448(17) 0.0425(17) -0.0170(13) -0.0156(14) 0.0061(14)
    C30 0.0326(12) 0.0371(14) 0.0352(15) -0.0163(11) -0.0073(11) 0.0010(11)
    C31 0.0329(12) 0.0343(14) 0.0335(14) -0.0151(10) -0.0073(11) -0.0006(11)
    C32 0.0371(13) 0.0340(14) 0.0383(15) -0.0148(11) -0.0083(11) 0.0009(12)
    C33 0.0376(13) 0.0361(14) 0.0354(15) -0.0072(11) -0.0136(12) 0.0052(12)
    C34 0.0262(12) 0.0358(14) 0.0391(15) -0.0074(10) -0.0132(11) 0.0034(12)
    C35 0.0416(15) 0.0417(16) 0.0438(17) -0.0087(12) -0.0062(13) -0.0017(13)
    C36 0.0503(17) 0.0539(19) 0.0360(17) -0.0089(14) -0.0029(13) -0.0069(14)
    C37 0.065(2) 0.068(2) 0.0299(16) -0.0133(17) -0.0075(15) 0.0041(15)
    C38 0.0579(18) 0.0446(17) 0.0416(18) -0.0085(14) -0.0150(15) 0.0093(14)
    C39 0.0315(12) 0.0370(14) 0.0385(15) -0.0130(11) -0.0102(11) 0.0040(12)
    C40 0.0328(13) 0.0324(13) 0.0403(15) -0.0124(10) -0.0115(11) 0.0013(11)
    C41 0.0460(16) 0.0370(15) 0.0537(19) -0.0062(12) -0.0168(14) 0.0053(14)
    C42 0.0492(17) 0.0354(16) 0.067(2) -0.0026(13) -0.0163(16) -0.0010(15)
    C43 0.0493(17) 0.0425(17) 0.056(2) -0.0018(13) -0.0061(15) -0.0129(15)
    C44 0.0525(17) 0.0423(16) 0.0398(17) -0.0086(13) -0.0077(14) -0.0027(13)
_geom_special_details
;
All e.s.d.'s (except the e.s.d. in the dihedral angle between two l.s. planes)
are estimated using the full covariance matrix. The cell e.s.d.'s are taken
into account individually in the estimation of e.s.d.'s in distances, angles
and torsion angles; correlations between e.s.d.'s in cell parameters are only
used when they are defined by crystal symmetry. An approximate (isotropic)
treatment of cell e.s.d.'s is used for estimating e.s.d.'s involving l.s.
planes.
;
loop_
    _geom_bond_atom_site_label_1
    _geom_bond_atom_site_label_2
    _geom_bond_site_symmetry_2
    _geom_bond_distance
    _geom_bond_publ_flag
    Zn1 O1 . 2.0285(17) ?
    Zn1 O6 . 2.0458(19) ?
    Zn1 N2 . 2.108(2) ?
    Zn1 O1W . 2.1085(19) ?
    Zn1 N1 . 2.121(2) ?
    Zn2 O8 . 1.9871(17) ?
    Zn2 O4 . 2.0270(17) ?
    Zn2 O2W . 2.0906(19) ?
    Zn2 N3 . 2.095(2) ?
    Zn2 N4 . 2.132(2) ?
    N1 C22 . 1.337(4) ?
    N1 C18 . 1.340(3) ?
    N2 C13 . 1.330(4) ?
    N2 C17 . 1.349(3) ?
    N3 C39 . 1.344(3) ?
    N3 C35 . 1.348(4) ?
    N4 C44 . 1.333(4) ?
    N4 C40 . 1.343(3) ?
    O1 C11 . 1.261(3) ?
    O1W H1WA . 0.824(17) ?
    O1W H1WB . 0.825(17) ?
    O2 C11 . 1.251(3) ?
    O2W H2WA . 0.848(17) ?
    O2W H2WB . 0.808(17) ?
    O3 C12 . 1.249(3) ?
    O3W H3WA . 0.93(9) ?
    O3W H3WB . 0.91(6) ?
    O4 C12 . 1.266(3) ?
    O4W H4WA . 0.8502 ?
    O4W H4WB . 0.8504 ?
    O5 C33 . 1.238(3) ?
    O5W H5WA . 0.8503 ?
    O5W H5WB . 0.8499 ?
    O6 C33 . 1.286(3) ?
    O6W H6WA . 0.829(18) ?
    O6W H6WB . 0.849(18) ?
    O7 C34 . 1.247(3) ?
    O8 C34 . 1.276(3) ?
    C1 C10 . 1.370(4) ?
    C1 C2 . 1.399(4) ?
    C1 H1A . 0.9300 ?
    C2 C3 . 1.353(5) ?
    C2 H2A . 0.9300 ?
    C3 C4 . 1.401(5) ?
    C3 H3A . 0.9300 ?
    C4 C5 . 1.411(4) ?
    C4 C9 . 1.440(4) ?
    C5 C6 . 1.343(5) ?
    C5 H5A . 0.9300 ?
    C6 C7 . 1.404(4) ?
    C6 H6A . 0.9300 ?
    C7 C8 . 1.376(4) ?
    C7 H7A . 0.9300 ?
    C8 C9 . 1.422(4) ?
    C8 C12 . 1.508(4) ?
    C9 C10 . 1.428(4) ?
    C10 C11 . 1.506(4) ?
    C13 C14 . 1.382(4) ?
    C13 H13A . 0.9300 ?
    C14 C15 . 1.363(5) ?
    C14 H14A . 0.9300 ?
    C15 C16 . 1.371(5) ?
    C15 H15A . 0.9300 ?
    C16 C17 . 1.388(4) ?
    C16 H16A . 0.9300 ?
    C17 C18 . 1.474(4) ?
    C18 C19 . 1.389(4) ?
    C19 C20 . 1.373(5) ?
    C19 H19A . 0.9300 ?
    C20 C21 . 1.366(5) ?
    C20 H20A . 0.9300 ?
    C21 C22 . 1.376(4) ?
    C21 H21A . 0.9300 ?
    C22 H22A . 0.9300 ?
    C23 C32 . 1.372(4) ?
    C23 C24 . 1.403(4) ?
    C23 H23A . 0.9300 ?
    C24 C25 . 1.353(5) ?
    C24 H24A . 0.9300 ?
    C25 C26 . 1.416(4) ?
    C25 H25A . 0.9300 ?
    C26 C27 . 1.420(4) ?
    C26 C31 . 1.421(4) ?
    C27 C28 . 1.354(5) ?
    C27 H27A . 0.9300 ?
    C28 C29 . 1.398(4) ?
    C28 H28A . 0.9300 ?
    C29 C30 . 1.371(4) ?
    C29 H29A . 0.9300 ?
    C30 C31 . 1.430(3) ?
    C30 C34 . 1.503(4) ?
    C31 C32 . 1.434(4) ?
    C32 C33 . 1.488(4) ?
    C35 C36 . 1.357(4) ?
    C35 H35A . 0.9300 ?
    C36 C37 . 1.370(4) ?
    C36 H36A . 0.9300 ?
    C37 C38 . 1.365(4) ?
    C37 H37A . 0.9300 ?
    C38 C39 . 1.392(4) ?
    C38 H38A . 0.9300 ?
    C39 C40 . 1.479(4) ?
    C40 C41 . 1.390(4) ?
    C41 C42 . 1.370(4) ?
    C41 H41A . 0.9300 ?
    C42 C43 . 1.371(4) ?
    C42 H42A . 0.9300 ?
    C43 C44 . 1.378(4) ?
    C43 H43A . 0.9300 ?
    C44 H44A . 0.9300 ?
loop_
    _geom_angle_atom_site_label_1
    _geom_angle_atom_site_label_2
    _geom_angle_atom_site_label_3
    _geom_angle_site_symmetry_1
    _geom_angle_site_symmetry_3
    _geom_angle
    _geom_angle_publ_flag
    O1 Zn1 O6 . . 104.86(7) ?
    O1 Zn1 N2 . . 109.17(8) ?
    O6 Zn1 N2 . . 144.94(8) ?
    O1 Zn1 O1W . . 95.57(7) ?
    O6 Zn1 O1W . . 93.01(8) ?
    N2 Zn1 O1W . . 91.91(8) ?
    O1 Zn1 N1 . . 91.35(8) ?
    O6 Zn1 N1 . . 93.69(8) ?
    N2 Zn1 N1 . . 77.50(8) ?
    O1W Zn1 N1 . . 168.82(8) ?
    O8 Zn2 O4 . . 124.30(8) ?
    O8 Zn2 O2W . . 94.47(7) ?
    O4 Zn2 O2W . . 89.84(7) ?
    O8 Zn2 N3 . . 114.43(8) ?
    O4 Zn2 N3 . . 120.50(8) ?
    O2W Zn2 N3 . . 94.63(8) ?
    O8 Zn2 N4 . . 92.17(8) ?
    O4 Zn2 N4 . . 91.54(8) ?
    O2W Zn2 N4 . . 170.91(8) ?
    N3 Zn2 N4 . . 76.94(9) ?
    C22 N1 C18 . . 119.3(2) ?
    C22 N1 Zn1 . . 125.40(19) ?
    C18 N1 Zn1 . . 115.17(18) ?
    C13 N2 C17 . . 118.7(2) ?
    C13 N2 Zn1 . . 125.72(19) ?
    C17 N2 Zn1 . . 115.56(18) ?
    C39 N3 C35 . . 118.5(2) ?
    C39 N3 Zn2 . . 116.67(18) ?
    C35 N3 Zn2 . . 124.75(18) ?
    C44 N4 C40 . . 118.9(2) ?
    C44 N4 Zn2 . . 125.46(19) ?
    C40 N4 Zn2 . . 115.66(18) ?
    C11 O1 Zn1 . . 127.96(16) ?
    Zn1 O1W H1WA . . 102(2) ?
    Zn1 O1W H1WB . . 116(2) ?
    H1WA O1W H1WB . . 113(3) ?
    Zn2 O2W H2WA . . 101(2) ?
    Zn2 O2W H2WB . . 103(2) ?
    H2WA O2W H2WB . . 110(2) ?
    H3WA O3W H3WB . . 97(8) ?
    C12 O4 Zn2 . . 131.02(16) ?
    H4WA O4W H4WB . . 97.3 ?
    H5WA O5W H5WB . . 93.0 ?
    C33 O6 Zn1 . . 102.49(16) ?
    H6WA O6W H6WB . . 110(3) ?
    C34 O8 Zn2 . . 133.57(17) ?
    C10 C1 C2 . . 121.6(3) ?
    C10 C1 H1A . . 119.2 ?
    C2 C1 H1A . . 119.2 ?
    C3 C2 C1 . . 119.8(3) ?
    C3 C2 H2A . . 120.1 ?
    C1 C2 H2A . . 120.1 ?
    C2 C3 C4 . . 121.5(3) ?
    C2 C3 H3A . . 119.2 ?
    C4 C3 H3A . . 119.2 ?
    C3 C4 C5 . . 121.1(3) ?
    C3 C4 C9 . . 119.5(3) ?
    C5 C4 C9 . . 119.4(3) ?
    C6 C5 C4 . . 122.0(3) ?
    C6 C5 H5A . . 119.0 ?
    C4 C5 H5A . . 119.0 ?
    C5 C6 C7 . . 119.3(3) ?
    C5 C6 H6A . . 120.3 ?
    C7 C6 H6A . . 120.3 ?
    C8 C7 C6 . . 121.5(3) ?
    C8 C7 H7A . . 119.2 ?
    C6 C7 H7A . . 119.2 ?
    C7 C8 C9 . . 120.4(2) ?
    C7 C8 C12 . . 115.7(3) ?
    C9 C8 C12 . . 123.7(2) ?
    C8 C9 C10 . . 125.4(2) ?
    C8 C9 C4 . . 117.1(2) ?
    C10 C9 C4 . . 117.4(3) ?
    C1 C10 C9 . . 120.0(3) ?
    C1 C10 C11 . . 115.1(2) ?
    C9 C10 C11 . . 124.2(2) ?
    O2 C11 O1 . . 124.6(2) ?
    O2 C11 C10 . . 118.8(2) ?
    O1 C11 C10 . . 116.3(2) ?
    O3 C12 O4 . . 125.6(2) ?
    O3 C12 C8 . . 117.1(2) ?
    O4 C12 C8 . . 117.1(2) ?
    N2 C13 C14 . . 122.8(3) ?
    N2 C13 H13A . . 118.6 ?
    C14 C13 H13A . . 118.6 ?
    C15 C14 C13 . . 118.5(3) ?
    C15 C14 H14A . . 120.8 ?
    C13 C14 H14A . . 120.8 ?
    C14 C15 C16 . . 119.8(3) ?
    C14 C15 H15A . . 120.1 ?
    C16 C15 H15A . . 120.1 ?
    C15 C16 C17 . . 119.3(3) ?
    C15 C16 H16A . . 120.4 ?
    C17 C16 H16A . . 120.4 ?
    N2 C17 C16 . . 121.0(3) ?
    N2 C17 C18 . . 115.6(2) ?
    C16 C17 C18 . . 123.4(3) ?
    N1 C18 C19 . . 120.8(3) ?
    N1 C18 C17 . . 116.1(2) ?
    C19 C18 C17 . . 123.0(3) ?
    C20 C19 C18 . . 119.2(3) ?
    C20 C19 H19A . . 120.4 ?
    C18 C19 H19A . . 120.4 ?
    C21 C20 C19 . . 119.6(3) ?
    C21 C20 H20A . . 120.2 ?
    C19 C20 H20A . . 120.2 ?
    C20 C21 C22 . . 118.8(3) ?
    C20 C21 H21A . . 120.6 ?
    C22 C21 H21A . . 120.6 ?
    N1 C22 C21 . . 122.2(3) ?
    N1 C22 H22A . . 118.9 ?
    C21 C22 H22A . . 118.9 ?
    C32 C23 C24 . . 121.3(3) ?
    C32 C23 H23A . . 119.4 ?
    C24 C23 H23A . . 119.4 ?
    C25 C24 C23 . . 119.5(3) ?
    C25 C24 H24A . . 120.2 ?
    C23 C24 H24A . . 120.2 ?
    C24 C25 C26 . . 121.2(3) ?
    C24 C25 H25A . . 119.4 ?
    C26 C25 H25A . . 119.4 ?
    C25 C26 C27 . . 120.3(3) ?
    C25 C26 C31 . . 120.1(3) ?
    C27 C26 C31 . . 119.6(3) ?
    C28 C27 C26 . . 121.2(3) ?
    C28 C27 H27A . . 119.4 ?
    C26 C27 H27A . . 119.4 ?
    C27 C28 C29 . . 119.5(3) ?
    C27 C28 H28A . . 120.2 ?
    C29 C28 H28A . . 120.2 ?
    C30 C29 C28 . . 121.9(3) ?
    C30 C29 H29A . . 119.0 ?
    C28 C29 H29A . . 119.0 ?
    C29 C30 C31 . . 119.9(3) ?
    C29 C30 C34 . . 116.3(2) ?
    C31 C30 C34 . . 123.7(2) ?
    C26 C31 C30 . . 117.9(2) ?
    C26 C31 C32 . . 116.9(2) ?
    C30 C31 C32 . . 125.1(2) ?
    C23 C32 C31 . . 120.6(3) ?
    C23 C32 C33 . . 115.7(2) ?
    C31 C32 C33 . . 123.1(2) ?
    O5 C33 O6 . . 121.4(3) ?
    O5 C33 C32 . . 122.9(2) ?
    O6 C33 C32 . . 115.6(2) ?
    O7 C34 O8 . . 122.8(3) ?
    O7 C34 C30 . . 118.4(2) ?
    O8 C34 C30 . . 118.7(2) ?
    N3 C35 C36 . . 122.7(3) ?
    N3 C35 H35A . . 118.6 ?
    C36 C35 H35A . . 118.6 ?
    C35 C36 C37 . . 119.1(3) ?
    C35 C36 H36A . . 120.4 ?
    C37 C36 H36A . . 120.4 ?
    C38 C37 C36 . . 119.3(3) ?
    C38 C37 H37A . . 120.3 ?
    C36 C37 H37A . . 120.3 ?
    C37 C38 C39 . . 119.6(3) ?
    C37 C38 H38A . . 120.2 ?
    C39 C38 H38A . . 120.2 ?
    N3 C39 C38 . . 120.7(3) ?
    N3 C39 C40 . . 115.5(2) ?
    C38 C39 C40 . . 123.8(2) ?
    N4 C40 C41 . . 120.9(3) ?
    N4 C40 C39 . . 115.2(2) ?
    C41 C40 C39 . . 123.9(3) ?
    C42 C41 C40 . . 119.7(3) ?
    C42 C41 H41A . . 120.2 ?
    C40 C41 H41A . . 120.2 ?
    C41 C42 C43 . . 119.1(3) ?
    C41 C42 H42A . . 120.5 ?
    C43 C42 H42A . . 120.5 ?
    C42 C43 C44 . . 118.8(3) ?
    C42 C43 H43A . . 120.6 ?
    C44 C43 H43A . . 120.6 ?
    N4 C44 C43 . . 122.7(3) ?
    N4 C44 H44A . . 118.7 ?
    C43 C44 H44A . . 118.7 ?
loop_
    _geom_torsion_atom_site_label_1
    _geom_torsion_atom_site_label_2
    _geom_torsion_atom_site_label_3
    _geom_torsion_atom_site_label_4
    _geom_torsion_site_symmetry_1
    _geom_torsion_site_symmetry_2
    _geom_torsion_site_symmetry_3
    _geom_torsion_site_symmetry_4
    _geom_torsion
    _geom_torsion_publ_flag
    O1 Zn1 N1 C22 . . . . 67.5(2) ?
    O6 Zn1 N1 C22 . . . . -37.5(2) ?
    N2 Zn1 N1 C22 . . . . 176.9(2) ?
    O1W Zn1 N1 C22 . . . . -164.2(4) ?
    O1 Zn1 N1 C18 . . . . -109.18(19) ?
    O6 Zn1 N1 C18 . . . . 145.83(18) ?
    N2 Zn1 N1 C18 . . . . 0.16(18) ?
    O1W Zn1 N1 C18 . . . . 19.1(5) ?
    O1 Zn1 N2 C13 . . . . -93.7(2) ?
    O6 Zn1 N2 C13 . . . . 100.9(2) ?
    O1W Zn1 N2 C13 . . . . 2.9(2) ?
    N1 Zn1 N2 C13 . . . . 179.3(2) ?
    O1 Zn1 N2 C17 . . . . 88.69(19) ?
    O6 Zn1 N2 C17 . . . . -76.8(2) ?
    O1W Zn1 N2 C17 . . . . -174.74(18) ?
    N1 Zn1 N2 C17 . . . . 1.65(18) ?
    O8 Zn2 N3 C39 . . . . -86.63(18) ?
    O4 Zn2 N3 C39 . . . . 83.77(18) ?
    O2W Zn2 N3 C39 . . . . 176.33(17) ?
    N4 Zn2 N3 C39 . . . . -0.22(16) ?
    O8 Zn2 N3 C35 . . . . 91.0(2) ?
    O4 Zn2 N3 C35 . . . . -98.6(2) ?
    O2W Zn2 N3 C35 . . . . -6.1(2) ?
    N4 Zn2 N3 C35 . . . . 177.4(2) ?
    O8 Zn2 N4 C44 . . . . -66.1(2) ?
    O4 Zn2 N4 C44 . . . . 58.3(2) ?
    N3 Zn2 N4 C44 . . . . 179.3(2) ?
    O8 Zn2 N4 C40 . . . . 114.95(18) ?
    O4 Zn2 N4 C40 . . . . -120.64(17) ?
    N3 Zn2 N4 C40 . . . . 0.36(17) ?
    O6 Zn1 O1 C11 . . . . -97.8(2) ?
    N2 Zn1 O1 C11 . . . . 90.8(2) ?
    O1W Zn1 O1 C11 . . . . -3.2(2) ?
    N1 Zn1 O1 C11 . . . . 168.0(2) ?
    O8 Zn2 O4 C12 . . . . -97.7(2) ?
    O2W Zn2 O4 C12 . . . . -2.4(2) ?
    N3 Zn2 O4 C12 . . . . 92.9(2) ?
    N4 Zn2 O4 C12 . . . . 168.6(2) ?
    O1 Zn1 O6 C33 . . . . 179.91(15) ?
    N2 Zn1 O6 C33 . . . . -14.3(2) ?
    O1W Zn1 O6 C33 . . . . 83.34(16) ?
    N1 Zn1 O6 C33 . . . . -87.71(16) ?
    O4 Zn2 O8 C34 . . . . 106.8(2) ?
    O2W Zn2 O8 C34 . . . . 13.9(2) ?
    N3 Zn2 O8 C34 . . . . -83.2(2) ?
    N4 Zn2 O8 C34 . . . . -159.9(2) ?
    C10 C1 C2 C3 . . . . 1.5(5) ?
    C1 C2 C3 C4 . . . . -2.5(5) ?
    C2 C3 C4 C5 . . . . 178.2(3) ?
    C2 C3 C4 C9 . . . . -0.3(5) ?
    C3 C4 C5 C6 . . . . -178.8(3) ?
    C9 C4 C5 C6 . . . . -0.2(4) ?
    C4 C5 C6 C7 . . . . -2.4(5) ?
    C5 C6 C7 C8 . . . . 1.3(4) ?
    C6 C7 C8 C9 . . . . 2.4(4) ?
    C6 C7 C8 C12 . . . . -172.8(2) ?
    C7 C8 C9 C10 . . . . 173.3(2) ?
    C12 C8 C9 C10 . . . . -11.9(4) ?
    C7 C8 C9 C4 . . . . -4.8(4) ?
    C12 C8 C9 C4 . . . . 170.0(2) ?
    C3 C4 C9 C8 . . . . -177.6(3) ?
    C5 C4 C9 C8 . . . . 3.8(4) ?
    C3 C4 C9 C10 . . . . 4.1(4) ?
    C5 C4 C9 C10 . . . . -174.5(2) ?
    C2 C1 C10 C9 . . . . 2.4(4) ?
    C2 C1 C10 C11 . . . . -168.1(3) ?
    C8 C9 C10 C1 . . . . 176.8(3) ?
    C4 C9 C10 C1 . . . . -5.0(4) ?
    C8 C9 C10 C11 . . . . -13.7(4) ?
    C4 C9 C10 C11 . . . . 164.5(2) ?
    Zn1 O1 C11 O2 . . . . 8.2(4) ?
    Zn1 O1 C11 C10 . . . . -165.51(17) ?
    C1 C10 C11 O2 . . . . -51.0(3) ?
    C9 C10 C11 O2 . . . . 139.0(3) ?
    C1 C10 C11 O1 . . . . 123.1(3) ?
    C9 C10 C11 O1 . . . . -46.9(4) ?
    Zn2 O4 C12 O3 . . . . -3.4(4) ?
    Zn2 O4 C12 C8 . . . . -177.67(16) ?
    C7 C8 C12 O3 . . . . -41.7(3) ?
    C9 C8 C12 O3 . . . . 143.2(3) ?
    C7 C8 C12 O4 . . . . 133.0(3) ?
    C9 C8 C12 O4 . . . . -42.0(3) ?
    C17 N2 C13 C14 . . . . 1.0(4) ?
    Zn1 N2 C13 C14 . . . . -176.5(2) ?
    N2 C13 C14 C15 . . . . -0.5(5) ?
    C13 C14 C15 C16 . . . . -0.4(5) ?
    C14 C15 C16 C17 . . . . 0.7(5) ?
    C13 N2 C17 C16 . . . . -0.7(4) ?
    Zn1 N2 C17 C16 . . . . 177.1(2) ?
    C13 N2 C17 C18 . . . . 179.1(2) ?
    Zn1 N2 C17 C18 . . . . -3.1(3) ?
    C15 C16 C17 N2 . . . . -0.1(5) ?
    C15 C16 C17 C18 . . . . -180.0(3) ?
    C22 N1 C18 C19 . . . . -0.1(4) ?
    Zn1 N1 C18 C19 . . . . 176.8(2) ?
    C22 N1 C18 C17 . . . . -178.7(2) ?
    Zn1 N1 C18 C17 . . . . -1.8(3) ?
    N2 C17 C18 N1 . . . . 3.3(3) ?
    C16 C17 C18 N1 . . . . -176.9(3) ?
    N2 C17 C18 C19 . . . . -175.3(3) ?
    C16 C17 C18 C19 . . . . 4.5(4) ?
    N1 C18 C19 C20 . . . . 0.3(4) ?
    C17 C18 C19 C20 . . . . 178.8(3) ?
    C18 C19 C20 C21 . . . . -0.2(5) ?
    C19 C20 C21 C22 . . . . -0.2(5) ?
    C18 N1 C22 C21 . . . . -0.3(4) ?
    Zn1 N1 C22 C21 . . . . -176.8(2) ?
    C20 C21 C22 N1 . . . . 0.4(5) ?
    C32 C23 C24 C25 . . . . -0.7(4) ?
    C23 C24 C25 C26 . . . . 4.5(4) ?
    C24 C25 C26 C27 . . . . 176.1(3) ?
    C24 C25 C26 C31 . . . . -2.6(4) ?
    C25 C26 C27 C28 . . . . -178.3(3) ?
    C31 C26 C27 C28 . . . . 0.4(4) ?
    C26 C27 C28 C29 . . . . 0.6(5) ?
    C27 C28 C29 C30 . . . . -0.9(5) ?
    C28 C29 C30 C31 . . . . 0.3(4) ?
    C28 C29 C30 C34 . . . . 176.1(2) ?
    C25 C26 C31 C30 . . . . 177.7(2) ?
    C27 C26 C31 C30 . . . . -0.9(3) ?
    C25 C26 C31 C32 . . . . -3.1(3) ?
    C27 C26 C31 C32 . . . . 178.3(2) ?
    C29 C30 C31 C26 . . . . 0.6(3) ?
    C34 C30 C31 C26 . . . . -174.9(2) ?
    C29 C30 C31 C32 . . . . -178.5(2) ?
    C34 C30 C31 C32 . . . . 6.0(4) ?
    C24 C23 C32 C31 . . . . -5.2(4) ?
    C24 C23 C32 C33 . . . . 166.7(3) ?
    C26 C31 C32 C23 . . . . 6.9(3) ?
    C30 C31 C32 C23 . . . . -174.0(2) ?
    C26 C31 C32 C33 . . . . -164.3(2) ?
    C30 C31 C32 C33 . . . . 14.8(4) ?
    Zn1 O6 C33 O5 . . . . 1.8(3) ?
    Zn1 O6 C33 C32 . . . . 177.63(17) ?
    C23 C32 C33 O5 . . . . 50.6(4) ?
    C31 C32 C33 O5 . . . . -137.8(3) ?
    C23 C32 C33 O6 . . . . -125.2(3) ?
    C31 C32 C33 O6 . . . . 46.4(3) ?
    Zn2 O8 C34 O7 . . . . -150.56(19) ?
    Zn2 O8 C34 C30 . . . . 33.3(3) ?
    C29 C30 C34 O7 . . . . -122.4(3) ?
    C31 C30 C34 O7 . . . . 53.3(3) ?
    C29 C30 C34 O8 . . . . 53.9(3) ?
    C31 C30 C34 O8 . . . . -130.5(2) ?
    C39 N3 C35 C36 . . . . 0.6(4) ?
    Zn2 N3 C35 C36 . . . . -177.0(2) ?
    N3 C35 C36 C37 . . . . -2.0(5) ?
    C35 C36 C37 C38 . . . . 1.5(5) ?
    C36 C37 C38 C39 . . . . 0.3(5) ?
    C35 N3 C39 C38 . . . . 1.2(4) ?
    Zn2 N3 C39 C38 . . . . 179.0(2) ?
    C35 N3 C39 C40 . . . . -177.7(2) ?
    Zn2 N3 C39 C40 . . . . 0.1(3) ?
    C37 C38 C39 N3 . . . . -1.7(4) ?
    C37 C38 C39 C40 . . . . 177.2(3) ?
    C44 N4 C40 C41 . . . . 1.1(4) ?
    Zn2 N4 C40 C41 . . . . -179.89(19) ?
    C44 N4 C40 C39 . . . . -179.4(2) ?
    Zn2 N4 C40 C39 . . . . -0.4(3) ?
    N3 C39 C40 N4 . . . . 0.2(3) ?
    C38 C39 C40 N4 . . . . -178.7(2) ?
    N3 C39 C40 C41 . . . . 179.7(2) ?
    C38 C39 C40 C41 . . . . 0.8(4) ?
    N4 C40 C41 C42 . . . . -1.3(4) ?
    C39 C40 C41 C42 . . . . 179.3(3) ?
    C40 C41 C42 C43 . . . . 0.6(4) ?
    C41 C42 C43 C44 . . . . 0.3(5) ?
    C40 N4 C44 C43 . . . . -0.2(4) ?
    Zn2 N4 C44 C43 . . . . -179.1(2) ?
    C42 C43 C44 N4 . . . . -0.5(5) ?
loop_
    _geom_hbond_atom_site_label_D
    _geom_hbond_atom_site_label_H
    _geom_hbond_atom_site_label_A
    _geom_hbond_site_symmetry_A
    _geom_hbond_distance_DH
    _geom_hbond_distance_HA
    _geom_hbond_distance_DA
    _geom_hbond_angle_DHA
    O1W H1WA O2 . 0.824(17) 1.861(19) 2.644(3) 158(3)
    O1W H1WB O7 . 0.825(17) 1.97(2) 2.763(3) 162(3)
    O2W H2WA O3 . 0.848(17) 1.743(19) 2.570(3) 164(3)
    O2W H2WB O6 . 0.808(17) 2.05(2) 2.778(3) 150(3)
    O3W H3WA O5W 2_665 0.93(9) 2.26(7) 2.807(7) 117(6)
    O3W H3WB O4W . 0.91(6) 1.97(5) 2.785(6) 149(7)
    O4W H4WA O5W . 0.85 2.16 2.721(5) 122.9
    O4W H4WB O5 1_545 0.85 1.96 2.798(4) 166.8
    O5W H5WA O3W 2_665 0.85 2.30 2.807(7) 118.9
    O5W H5WB O2 . 0.85 1.88 2.719(3) 170.0
    O6W H6WA O7 . 0.829(18) 2.08(2) 2.902(3) 171(4)
    O6W H6WB O3 1_655 0.849(18) 2.117(19) 2.949(3) 167(4)
data_global
_journal_date_recd_electronic     2008-10-23
_journal_date_accepted     2008-11-06
_journal_name_full     'Acta Crystallographica, Section E'
_journal_year     2008
_journal_volume     64
_journal_issue     12
_journal_page_first     m1559
_journal_page_last     m1560
_journal_paper_category     QM
_journal_coeditor_code     AT2661
_publ_contact_author
;
     Dr. Yi-Hang Wen
     Zhejiang Key Laboratory for Reactive Chemistry on Solid Surfaces,
     Institute of Physical Chemistry
     Zhejiang Normal University
     Jinhua
     Zhejiang 321004
     People's Republic of China
;
_publ_contact_author_email     wyh@zjnu.edu.cn
_publ_contact_author_fax     '86-579-82282595'
_publ_contact_author_phone     '86 579 82282373'
_publ_section_title
;
Bis(\m-naphthalene-1,8-dicarboxylato)bis[aqua(2,2'-bipyridine)zinc(II)]
tetrahydrate
;
loop_
    _publ_author_name
    _publ_author_address
    'Xia Feng'
;
Zhejiang Key Laboratory for Reactive Chemistry on Solid Surfaces,
Institute of Physical Chemistry,
Zhejiang Normal University,
Jinhua, Zhejiang 321004,
People's Republic of China
;
    'Yi-Hang Wen'
;
Zhejiang Key Laboratory for Reactive Chemistry on Solid Surfaces,
Institute of Physical Chemistry,
Zhejiang Normal University,
Jinhua, Zhejiang 321004,
People's Republic of China
;
