# Supplementary material for: Bis(μ-naphthalene-1,8-dicarboxyl­ato)bis­[aqua­(2,2′-bipyridine)zinc(II)] tetra­hydrate
Source: Acta Crystallogr Sect E Struct Rep Online. 2008 Nov 20;64(Pt 12):m1559–60. doi: 10.1107/S160053680803643X (PMC2959877; doi:10.1107/S160053680803643X)
Supplement: Supplementary file 2 [file e-64-m1559-Isup2.hkl]

# 
# h,k,l, Fc-squared, Fo-squared, sigma(Fo-squared) and status flag 
# 
data_I
_shelx_title ' a in P-1' 
_shelx_refln_list_code          4 
_shelx_F_calc_maximum      217.68 
_exptl_crystal_F_000      1008.00 
_reflns_d_resolution_high  0.7677 
 
loop_ 
 _symmetry_equiv_pos_as_xyz 
 'x, y, z' 
 '-x, -y, -z' 
 
_cell_length_a    10.5774 
_cell_length_b    11.3074 
_cell_length_c    18.4863 
_cell_angle_alpha  83.863 
_cell_angle_beta   80.254 
_cell_angle_gamma  72.197 
 
_shelx_F_squared_multiplier     1.000 
 
loop_ 
 _refln_index_h 
 _refln_index_k 
 _refln_index_l 
 _refln_F_squared_calc 
 _refln_F_squared_meas 
 _refln_F_squared_sigma 
 _refln_observed_status 
   1   0   0     8040.44     9271.05    256.04 o 
   2   0   0    28518.28    31929.82    745.46 o 
   3   0   0     9898.19    10165.33    151.84 o 
   4   0   0      422.37      433.50     18.26 o 
   5   0   0     3060.02     2872.73     40.37 o 
   6   0   0        9.43       -0.25      4.27 o 
   7   0   0     3447.32     3477.63     46.26 o 
   8   0   0      358.72      342.31     12.33 o 
   9   0   0      676.93      660.26     20.50 o 
  10   0   0     1207.63     1200.71     29.49 o 
  11   0   0       88.35       92.57     17.34 o 
  12   0   0      254.88      294.74     31.97 o 
 -12   1   0      213.89      214.94     38.62 o 
 -11   1   0       17.69       20.59     13.19 o 
 -10   1   0      393.72      399.43     29.46 o 
  -9   1   0     1287.01     1326.36     33.11 o 
  -8   1   0      421.30      356.90     17.43 o 
  -7   1   0     1320.73     1361.99     31.11 o 
  -6   1   0      913.64      887.18     19.82 o 
  -5   1   0     8733.96     9151.19    110.83 o 
  -4   1   0      622.61      597.97     14.12 o 
  -3   1   0       12.29       18.52      2.89 o 
  -2   1   0    12736.60    12526.67    212.14 o 
  -1   1   0     1340.23     1740.35     52.22 o 
   0   1   0    11007.07    11773.84    238.82 o 
   1   1   0     8759.58     9027.62    116.51 o 
   2   1   0     1161.13     1484.82     19.75 o 
   3   1   0      259.26      200.31      9.50 o 
   4   1   0      828.36      808.78     21.89 o 
   5   1   0      718.22      694.67     16.94 o 
   6   1   0     3808.61     3719.41     50.07 o 
   7   1   0      427.02      443.92     12.66 o 
   8   1   0     1886.20     1813.80     34.98 o 
   9   1   0      714.85      705.07     19.22 o 
  10   1   0       34.06       28.83      8.85 o 
  11   1   0      869.25      860.42     30.43 o 
  12   1   0        0.11        2.23     15.19 o 
  13   1   0      162.85      130.25     28.73 o 
 -12   2   0      118.62       67.27     23.11 o 
 -11   2   0        7.88       -1.56     17.97 o 
 -10   2   0      106.37       99.31     15.14 o 
  -9   2   0      222.50      193.52     14.91 o 
  -8   2   0      172.68      170.83     13.18 o 
  -7   2   0      164.10      147.75     10.74 o 
  -6   2   0       89.01       86.01     11.03 o 
  -5   2   0        8.68        0.24      3.73 o 
  -4   2   0      347.95      356.46      9.26 o 
  -3   2   0     2560.04     2768.13     33.85 o 
  -2   2   0     3550.62     3761.16     58.79 o 
  -1   2   0     5478.65     5361.26     93.82 o 
   0   2   0      379.26      419.93     12.49 o 
   1   2   0     3004.63     3330.07     42.04 o 
   2   2   0      210.41      191.74      4.96 o 
   3   2   0    45572.48    48244.77    506.53 o 
   4   2   0     2633.64     2861.19     37.80 o 
   5   2   0     2969.08     2937.43     37.54 o 
   6   2   0     1769.24     1729.95     24.09 o 
   7   2   0        1.51       -3.73      4.34 o 
   8   2   0      351.48      325.69     12.03 o 
   9   2   0      347.33      369.14     13.83 o 
  10   2   0      198.75      198.19     11.76 o 
  11   2   0      393.94      403.15     20.05 o 
  12   2   0      148.94      159.89     16.31 o 
  13   2   0       15.94       36.37     23.98 o 
 -11   3   0      253.94      258.96     29.74 o 
 -10   3   0      227.82      233.92     21.39 o 
  -9   3   0      239.73      250.08     19.98 o 
  -8   3   0     1205.71     1212.19     37.86 o 
  -7   3   0       25.82       14.72      8.96 o 
  -6   3   0      685.30      651.65     21.56 o 
  -5   3   0      185.45      176.24      9.16 o 
  -4   3   0      228.55      294.60      9.08 o 
  -3   3   0     2231.18     2089.65     27.98 o 
  -2   3   0     3334.46     3683.28     59.58 o 
  -1   3   0      128.31      116.53      5.87 o 
   0   3   0     1452.34     1416.93     22.46 o 
   1   3   0     7394.80     7585.50     93.02 o 
   2   3   0    16181.88    16014.79    178.95 o 
   3   3   0        4.02       10.34      2.90 o 
   4   3   0      616.36      744.01     13.01 o 
   5   3   0      399.32      325.67      8.52 o 
   6   3   0     1465.27     1502.39     34.47 o 
   7   3   0       33.47       24.03      6.10 o 
   8   3   0     1906.69     1913.75     30.28 o 
   9   3   0        0.59       -3.97      5.82 o 
  10   3   0       33.01       26.20      7.47 o 
  11   3   0        1.25        0.08      8.29 o 
  12   3   0        2.20       18.18     11.55 o 
  13   3   0       14.09        5.88     16.27 o 
 -11   4   0        4.55       10.28     24.50 o 
 -10   4   0      544.60      560.76     30.14 o 
  -9   4   0      563.67      513.00     27.61 o 
  -8   4   0      459.41      484.80     22.80 o 
  -7   4   0     2779.74     2816.80     85.74 o 
  -6   4   0      133.76      125.11     11.02 o 
  -5   4   0     1280.35     1209.57     26.71 o 
  -4   4   0      968.79      886.63     20.78 o 
  -3   4   0     1537.78     1321.03     25.13 o 
  -2   4   0     4886.52     5206.71     82.18 o 
  -1   4   0        0.12       -2.34      2.59 o 
   0   4   0     3445.43     3090.70     40.42 o 
   1   4   0      119.03      141.15      6.57 o 
   2   4   0     3933.19     4527.74     59.00 o 
   3   4   0     8439.51     7930.58     99.97 o 
   4   4   0        0.88       -2.32      2.75 o 
   5   4   0     8866.13     9346.99    103.30 o 
   6   4   0     7365.03     7618.42     87.54 o 
   7   4   0     2275.46     2453.64     37.97 o 
   8   4   0     4652.07     4621.61     59.61 o 
   9   4   0       99.49       99.52     13.96 o 
  10   4   0       25.32       29.46      8.14 o 
  11   4   0       58.06       63.14     10.09 o 
  12   4   0       54.64       64.31     11.75 o 
  13   4   0      218.41      193.06     22.56 o 
 -10   5   0       19.28        3.11     17.32 o 
  -9   5   0      413.75      395.65     25.75 o 
  -8   5   0      438.46      409.89     32.54 o 
  -7   5   0     1293.76     1303.40     35.90 o 
  -6   5   0     1500.63     1429.16     32.15 o 
  -5   5   0       64.23       58.72      8.70 o 
  -4   5   0     3378.51     3521.75     55.84 o 
  -3   5   0      132.16      103.54      9.72 o 
  -2   5   0     6006.97     5881.51     75.53 o 
  -1   5   0     9501.30    10095.91    114.10 o 
   0   5   0      303.05      376.73      8.43 o 
   1   5   0    13455.57    12706.88    153.93 o 
   2   5   0     1151.05     1105.17     24.23 o 
   3   5   0     3212.92     3255.54     42.30 o 
   4   5   0     3152.43     3089.40     37.06 o 
   5   5   0     1133.55     1139.65     17.45 o 
   6   5   0     2963.39     2875.50     36.13 o 
   7   5   0      530.65      462.18     13.44 o 
   8   5   0     1406.19     1443.50     26.18 o 
   9   5   0        6.70        8.24      6.77 o 
  10   5   0       13.37        3.55      7.96 o 
  11   5   0       94.97       97.39     14.00 o 
  12   5   0       25.85       32.54     12.19 o 
  13   5   0      468.71      507.56     27.54 o 
 -10   6   0       47.32       48.48     29.48 o 
  -9   6   0        7.60       16.92     16.81 o 
  -8   6   0      568.69      549.91     29.45 o 
  -7   6   0      372.12      347.93     18.86 o 
  -6   6   0       23.56       28.91      9.65 o 
  -5   6   0      356.60      330.21     16.96 o 
  -4   6   0       75.57       58.45     14.16 o 
  -3   6   0      548.70      553.75     20.03 o 
  -2   6   0      520.32      536.03     18.44 o 
  -1   6   0     5852.92     5945.12     96.92 o 
   0   6   0       69.85       57.17      4.78 o 
   1   6   0      609.09      556.14     13.20 o 
   2   6   0     1512.88     1422.81     24.52 o 
   3   6   0       66.98       91.91      6.67 o 
   4   6   0     2177.56     2094.52     31.77 o 
   5   6   0      358.42      320.34      7.82 o 
   6   6   0      693.40      680.08     14.81 o 
   7   6   0       45.89       35.88      6.25 o 
   8   6   0      802.79      731.38     19.35 o 
   9   6   0      320.25      309.23     14.79 o 
  10   6   0      102.46       92.04     11.82 o 
  11   6   0       39.76       44.74     11.29 o 
  12   6   0      390.02      375.47     21.38 o 
  13   6   0        1.39       -1.78     13.68 o 
  -9   7   0       28.33       33.05     16.51 o 
  -8   7   0        0.11       -4.27     14.49 o 
  -7   7   0        1.21       -1.46     11.45 o 
  -6   7   0      132.71      112.65     14.68 o 
  -5   7   0        0.10       -1.69      9.92 o 
  -4   7   0        0.38       -5.17      8.27 o 
  -3   7   0      442.85      423.83     19.13 o 
  -2   7   0       66.69       77.37      9.65 o 
  -1   7   0       97.44       81.31      9.05 o 
   0   7   0      121.30      134.03      6.83 o 
   1   7   0       91.68       90.61      5.30 o 
   2   7   0      625.86      684.54     16.32 o 
   3   7   0      711.56      779.82     18.03 o 
   4   7   0      306.67      341.41     12.35 o 
   5   7   0      267.09      276.41      8.77 o 
   6   7   0      615.25      627.81     18.47 o 
   7   7   0      296.82      333.22     18.97 o 
   8   7   0       95.88       94.42      9.06 o 
   9   7   0       90.50       91.62      9.80 o 
  10   7   0       15.16       13.03      9.56 o 
  11   7   0       13.09        9.27     10.40 o 
  12   7   0      752.44      741.14     30.04 o 
  13   7   0       14.70        8.91     17.49 o 
  -8   8   0        4.52        6.29     14.62 o 
  -7   8   0      263.19      307.59     35.24 o 
  -6   8   0      180.67      144.76     21.12 o 
  -5   8   0      471.03      526.78     40.95 o 
  -4   8   0      410.77      343.45     33.18 o 
  -3   8   0      185.44      210.70     15.94 o 
  -2   8   0      602.44      586.51     30.72 o 
  -1   8   0        9.71        5.29      7.12 o 
   0   8   0      179.05      186.62     11.53 o 
   1   8   0      272.61      273.83     12.20 o 
   2   8   0        1.70        6.31      5.00 o 
   3   8   0       18.89        3.83      6.52 o 
   4   8   0      108.62      103.84      8.75 o 
   5   8   0      696.72      641.65     20.91 o 
   6   8   0      134.49      131.77      8.35 o 
   7   8   0       82.68       73.52      7.63 o 
   8   8   0       65.61       55.47      7.95 o 
   9   8   0       14.66        9.44      8.13 o 
  10   8   0       17.84        8.54      8.64 o 
  11   8   0       13.89        8.99     10.17 o 
  12   8   0       49.25       49.71     14.32 o 
  13   8   0       31.51       19.93     33.17 o 
  -7   9   0       52.84       90.73     40.07 o 
  -6   9   0      123.15      112.79     21.44 o 
  -5   9   0        0.03        9.67     14.68 o 
  -4   9   0     1575.73     1613.69     50.18 o 
  -3   9   0      216.07      255.44     21.80 o 
  -2   9   0      786.60      759.35     30.27 o 
  -1   9   0      308.83      332.32     16.95 o 
   0   9   0        0.96       -6.63      6.63 o 
   1   9   0     1444.91     1412.12     54.98 o 
   2   9   0      104.21      105.07      9.99 o 
   3   9   0      511.73      471.54     16.99 o 
   4   9   0     1738.68     1825.06     33.95 o 
   5   9   0        1.73       13.24      6.53 o 
   6   9   0     1867.55     1858.47     36.52 o 
   7   9   0      688.57      741.13     22.40 o 
   8   9   0      281.10      259.12     20.73 o 
   9   9   0      345.51      371.84     16.30 o 
  10   9   0      103.49       91.22     11.81 o 
  11   9   0       67.57       63.29     12.37 o 
  12   9   0       16.49        2.10     15.59 o 
  -6  10   0      158.17      179.39     32.05 o 
  -5  10   0      239.80      241.86     25.71 o 
  -4  10   0        1.52       21.19     15.31 o 
  -3  10   0      715.89      730.06     33.30 o 
  -2  10   0      277.85      277.20     21.75 o 
  -1  10   0       95.21      115.22     14.89 o 
   0  10   0      303.77      350.49     18.99 o 
   1  10   0       41.11       35.75     15.37 o 
   2  10   0      607.21      633.35     27.76 o 
   3  10   0        9.62       17.53      8.74 o 
   4  10   0     1610.51     1640.11     32.90 o 
   5  10   0      205.32      230.52     14.05 o 
   6  10   0        1.69        0.14      5.80 o 
   7  10   0      410.19      411.32     17.12 o 
   8  10   0      197.09      177.90     14.85 o 
   9  10   0      252.19      295.99     19.09 o 
  10  10   0       41.33       33.90     10.72 o 
  11  10   0       81.41       83.21     13.43 o 
  12  10   0      224.30      251.46     56.37 o 
  -5  11   0       28.66       80.32     26.79 o 
  -4  11   0      109.78      113.91     21.07 o 
  -3  11   0       61.07       48.83     16.65 o 
  -2  11   0       74.39       48.84     14.66 o 
  -1  11   0       59.18       32.29     13.13 o 
   0  11   0      311.38      275.91     22.53 o 
   1  11   0       45.29       34.46     16.58 o 
   2  11   0      354.88      380.70     30.16 o 
   3  11   0      324.74      287.11     26.26 o 
   4  11   0       26.24       12.85     13.15 o 
   5  11   0      583.64      570.93     30.86 o 
   6  11   0      216.18      250.72     36.59 o 
   7  11   0       24.85       29.47      8.89 o 
   8  11   0      351.88      307.35     18.13 o 
   9  11   0       69.90       69.91     14.87 o 
  10  11   0      159.46      204.48     25.81 o 
  11  11   0      121.74      133.04     39.17 o 
  -4  12   0        6.24       16.42     23.84 o 
  -3  12   0       30.41       39.47     22.99 o 
  -2  12   0       17.74       21.49     15.60 o 
  -1  12   0       65.16       51.65     14.57 o 
   0  12   0       47.70       27.99     20.36 o 
   1  12   0      206.85      186.35     43.50 o 
   2  12   0      170.96      148.93     24.21 o 
   3  12   0       92.74       49.59     41.00 o 
   4  12   0       12.79       -3.43     15.61 o 
   6  12   0        2.37       14.63     15.24 o 
   7  12   0       10.71        6.06      8.46 o 
   8  12   0      162.56      175.66     15.03 o 
   9  12   0        1.06      -10.44     10.44 o 
  10  12   0       30.19       10.82     18.99 o 
  -2  13   0       10.63        9.11     20.83 o 
  -1  13   0       71.78       79.00     16.39 o 
   0  13   0        8.18      -18.11     31.51 o 
   1  13   0      135.61      164.23     34.31 o 
   2  13   0      148.00      164.87     27.26 o 
   3  13   0       87.58       60.94     22.06 o 
   4  13   0       48.61       19.26     35.40 o 
   7  13   0       38.80       13.18     32.02 o 
   8  13   0        2.70        5.10     10.76 o 
   9  13   0       46.96       41.78     21.65 o 
   1  14   0        7.69      -11.32     43.91 o 
   2  14   0      163.19      276.59     34.78 o 
   3  14   0       59.75       82.79     45.00 o 
  -3 -14   1      141.43      208.60     63.12 o 
  -2 -14   1      153.62      172.94     30.91 o 
  -1 -14   1      693.11      723.13     82.22 o 
  -9 -13   1       45.86       41.59     21.68 o 
  -8 -13   1      172.90      198.38     15.92 o 
  -7 -13   1       34.89       38.70     35.35 o 
  -4 -13   1        2.97      -15.16     19.00 o 
  -3 -13   1      508.53      540.33     61.04 o 
  -2 -13   1      432.21      479.33     62.75 o 
  -1 -13   1        5.88      -11.65     32.15 o 
   0 -13   1       33.44       71.88     26.24 o 
   1 -13   1       23.18       27.87     17.11 o 
   2 -13   1      140.22      193.75     36.51 o 
 -10 -12   1        1.36       -1.51     22.39 o 
  -9 -12   1       79.48       91.05     14.00 o 
  -8 -12   1        0.59        7.65     10.30 o 
  -7 -12   1       65.74       72.52     10.57 o 
  -6 -12   1        9.18        5.04     16.57 o 
  -5 -12   1       62.00       85.18     37.22 o 
  -4 -12   1       76.70       52.25     18.26 o 
  -3 -12   1       25.84       16.09     21.00 o 
  -2 -12   1      166.56      175.11     25.78 o 
  -1 -12   1        0.34        4.95     17.84 o 
   0 -12   1      335.40      342.92     34.13 o 
   1 -12   1       54.14       63.68     17.70 o 
   2 -12   1        8.43        0.81     15.34 o 
   3 -12   1       57.18       64.98     32.91 o 
   4 -12   1        0.50      -21.38     29.90 o 
 -11 -11   1       40.56       17.76     19.70 o 
 -10 -11   1        5.82       13.11     11.65 o 
  -9 -11   1        0.23       -5.76     10.00 o 
  -8 -11   1        4.28       -4.47     12.29 o 
  -7 -11   1        0.17       -5.76      8.22 o 
  -6 -11   1       30.90       11.69     11.56 o 
  -5 -11   1        7.87        4.73     10.53 o 
  -4 -11   1      239.73      235.98     44.02 o 
  -3 -11   1       10.82       10.64     12.23 o 
  -2 -11   1        0.09       19.55     15.42 o 
  -1 -11   1        3.74       -8.50     13.89 o 
   0 -11   1      294.38      279.52     20.54 o 
   1 -11   1       28.93       24.52     12.60 o 
   2 -11   1       80.98       65.17     18.76 o 
   3 -11   1       58.38       42.09     16.04 o 
   4 -11   1        3.01        4.74     15.90 o 
   5 -11   1        2.30        0.11     22.77 o 
 -12 -10   1       11.67       -5.76     34.31 o 
 -11 -10   1       58.80       50.18     15.58 o 
 -10 -10   1      139.50      117.53     12.21 o 
  -9 -10   1       14.08       37.73     10.73 o 
  -8 -10   1      347.95      334.53     30.32 o 
  -7 -10   1        6.76       -3.07      7.17 o 
  -6 -10   1      184.80      191.51     12.29 o 
  -5 -10   1      363.61      362.54     17.57 o 
  -4 -10   1      278.91      313.08     14.97 o 
  -3 -10   1      150.98      159.02     16.93 o 
  -2 -10   1       59.69       62.94     13.34 o 
  -1 -10   1        4.64      -10.12     10.12 o 
   0 -10   1        1.25       -7.58      7.58 o 
   1 -10   1      247.63      284.10     20.14 o 
   2 -10   1      127.33      123.85     16.46 o 
   3 -10   1      203.71      169.64     33.73 o 
   4 -10   1      180.13      142.41     19.95 o 
   5 -10   1        1.73       -7.05     14.48 o 
   6 -10   1        6.89      -16.28     21.99 o 
 -12  -9   1      158.04      136.45     21.42 o 
 -11  -9   1       28.18       34.14     12.48 o 
 -10  -9   1      423.41      437.21     19.17 o 
  -9  -9   1       23.65        7.70      8.44 o 
  -8  -9   1     1545.08     1647.56     35.12 o 
  -7  -9   1      391.49      386.24     15.70 o 
  -6  -9   1      620.05      668.44     17.68 o 
  -5  -9   1     1831.76     1908.43     39.24 o 
  -4  -9   1       79.10       82.34      8.91 o 
  -3  -9   1      240.37      237.31     12.15 o 
  -2  -9   1      132.65      158.86     13.11 o 
  -1  -9   1       87.94      118.52     14.37 o 
   0  -9   1      374.47      323.14     15.59 o 
   1  -9   1       33.41       42.41      9.56 o 
   2  -9   1     1153.53     1153.84     32.51 o 
   3  -9   1     1473.81     1268.90     50.59 o 
   4  -9   1      141.64      115.95     18.34 o 
   5  -9   1      417.48      379.66     28.21 o 
   6  -9   1      140.42      129.15     21.71 o 
   7  -9   1       56.68       86.47     38.51 o 
 -12  -8   1       87.58       64.72     14.55 o 
 -11  -8   1       43.54       39.62     11.15 o 
 -10  -8   1       77.91       75.04     11.85 o 
  -9  -8   1     1138.74     1147.33     30.36 o 
  -8  -8   1       10.33       15.43      6.81 o 
  -7  -8   1      495.44      490.75     14.72 o 
  -6  -8   1      514.76      489.72     29.67 o 
  -5  -8   1     1048.12     1038.34     30.30 o 
  -4  -8   1      864.52      872.91     20.70 o 
  -3  -8   1      242.82      264.41     12.84 o 
  -2  -8   1      455.42      415.81     16.21 o 
  -1  -8   1      200.45      206.47     11.36 o 
   0  -8   1      984.38     1025.47     46.82 o 
   1  -8   1     1654.37     1615.05     36.52 o 
   2  -8   1      145.25      122.51     12.38 o 
   3  -8   1     2878.88     2878.79     69.79 o 
   4  -8   1      510.30      518.10     32.38 o 
   5  -8   1      166.38      122.09     17.93 o 
   6  -8   1      299.61      378.91     28.97 o 
   7  -8   1      230.51      207.39     21.65 o 
   8  -8   1      185.57      213.49     23.32 o 
 -13  -7   1        2.67        9.68     17.86 o 
 -12  -7   1        1.95        2.49     12.90 o 
 -11  -7   1       22.49        7.52     10.65 o 
 -10  -7   1        6.14       13.70      9.28 o 
  -9  -7   1      309.11      285.78     15.63 o 
  -8  -7   1      147.87      141.47     14.31 o 
  -7  -7   1      735.77      747.50     23.58 o 
  -6  -7   1      430.21      414.78     12.63 o 
  -5  -7   1      590.29      589.43     12.44 o 
  -4  -7   1      715.56      752.91     18.18 o 
  -3  -7   1     3568.41     3764.79     54.41 o 
  -2  -7   1      504.33      580.75     24.45 o 
  -1  -7   1     2748.60     2820.23     36.78 o 
   0  -7   1       70.14       59.93      5.42 o 
   1  -7   1     1379.03     1218.51     29.03 o 
   2  -7   1      190.27      186.11     13.13 o 
   3  -7   1      265.36      256.51     15.82 o 
   4  -7   1      557.27      619.12     24.21 o 
   5  -7   1      308.89      317.84     26.00 o 
   6  -7   1      433.74      448.15     20.14 o 
   7  -7   1      803.80      859.26     66.11 o 
   8  -7   1        9.28       -9.06     13.32 o 
   9  -7   1       11.93       30.81     16.59 o 
 -13  -6   1       34.53       25.54     14.53 o 
 -12  -6   1      105.30      109.69     16.03 o 
 -11  -6   1        1.80        2.38      9.31 o 
 -10  -6   1      104.91       74.41     10.64 o 
  -9  -6   1       21.85       24.51      7.47 o 
  -8  -6   1       18.82       23.13      6.47 o 
  -7  -6   1       81.15       66.59      6.89 o 
  -6  -6   1      959.86      996.76     19.63 o 
  -5  -6   1       86.04       80.53      5.49 o 
  -4  -6   1      578.56      587.22     13.78 o 
  -3  -6   1      412.71      460.63     12.81 o 
  -2  -6   1      415.16      374.04     12.29 o 
  -1  -6   1     3214.25     3453.85     43.73 o 
   0  -6   1      225.60      268.18      7.68 o 
   1  -6   1     1415.56     1582.76     30.76 o 
   2  -6   1      302.90      334.15     22.65 o 
   3  -6   1       77.46       96.33     10.65 o 
   4  -6   1      275.26      274.79     17.43 o 
   5  -6   1       69.86       55.15     11.75 o 
   6  -6   1       59.36       52.83     10.60 o 
   7  -6   1        3.73       -4.88     14.27 o 
   8  -6   1        4.75       -2.57     11.78 o 
   9  -6   1        0.05       -6.34     14.39 o 
  10  -6   1       16.83       36.98     18.71 o 
 -13  -5   1       26.85       22.36     16.40 o 
 -12  -5   1      532.33      504.04     26.22 o 
 -11  -5   1       17.76        1.77      8.87 o 
 -10  -5   1      143.27      143.96     12.31 o 
  -9  -5   1      579.66      552.80     17.26 o 
  -8  -5   1      101.82      113.79      9.15 o 
  -7  -5   1      626.75      621.08     16.81 o 
  -6  -5   1       22.39       17.59      4.87 o 
  -5  -5   1     4658.31     4551.67     51.16 o 
  -4  -5   1     3613.15     3719.32     41.11 o 
  -3  -5   1     1501.88     1382.06     24.31 o 
  -2  -5   1     2926.12     2959.40     41.84 o 
  -1  -5   1      465.78      446.07     10.16 o 
   0  -5   1     7562.40     7757.30     96.60 o 
   1  -5   1      140.06      106.70      5.11 o 
   2  -5   1     1116.99     1223.33     30.31 o 
   3  -5   1     3216.10     3123.30     78.64 o 
   4  -5   1      522.69      505.88     30.78 o 
   5  -5   1      248.33      282.39     13.74 o 
   6  -5   1      184.36      187.66     13.44 o 
   7  -5   1        4.36       -1.57      9.78 o 
   8  -5   1      422.47      403.16     31.07 o 
   9  -5   1        7.68       -7.69     12.99 o 
  10  -5   1       26.00       28.20     16.38 o 
 -13  -4   1       19.19       40.75     15.81 o 
 -12  -4   1      701.56      700.46     31.79 o 
 -11  -4   1       88.41       82.02     17.71 o 
 -10  -4   1     1287.47     1237.19     28.51 o 
  -9  -4   1     1944.22     1862.09     34.54 o 
  -8  -4   1       89.06       89.52      9.05 o 
  -7  -4   1     3965.91     3969.99     55.02 o 
  -6  -4   1      905.60      821.50     16.63 o 
  -5  -4   1     1648.63     1733.77     25.39 o 
  -4  -4   1     5052.70     5145.97     59.30 o 
  -3  -4   1     2951.56     2786.00     33.48 o 
  -2  -4   1     4797.99     4193.33     50.95 o 
  -1  -4   1      460.33      450.08     10.30 o 
   0  -4   1     2473.05     2618.16     39.49 o 
   1  -4   1     8345.20     8246.41    100.56 o 
   2  -4   1        3.51        6.56      4.87 o 
   3  -4   1     2551.77     2515.89     46.93 o 
   4  -4   1      154.63      111.44      8.30 o 
   5  -4   1      270.98      264.58     17.15 o 
   6  -4   1     1009.34     1026.86     28.36 o 
   7  -4   1      304.15      318.47     18.16 o 
   8  -4   1     1418.95     1373.29     37.35 o 
   9  -4   1      369.46      348.98     27.45 o 
  10  -4   1      157.57      188.00     20.76 o 
  11  -4   1       93.34      122.38     26.72 o 
 -13  -3   1      176.00      181.16     21.43 o 
 -12  -3   1       36.74       23.91     12.05 o 
 -11  -3   1      396.10      409.55     18.16 o 
 -10  -3   1       28.53       27.58      7.59 o 
  -9  -3   1      964.92      971.44     21.71 o 
  -8  -3   1      595.84      565.65     15.37 o 
  -7  -3   1      203.36      210.59      8.78 o 
  -6  -3   1      109.85       86.19      6.54 o 
  -5  -3   1     2887.88     2893.16     35.45 o 
  -4  -3   1     4696.08     4524.87     52.73 o 
  -3  -3   1      880.73      931.77     14.50 o 
  -2  -3   1      862.97      832.48     13.38 o 
  -1  -3   1      735.61      678.68     10.25 o 
   0  -3   1       98.25       62.48      3.79 o 
   1  -3   1      775.84      808.86     16.98 o 
   2  -3   1    18492.95    18011.76    305.02 o 
   3  -3   1       33.83       39.29      4.56 o 
   4  -3   1     8678.52     8590.30     98.05 o 
   5  -3   1     2031.01     2088.47     37.22 o 
   6  -3   1       35.74       49.18      9.63 o 
   7  -3   1     3252.39     3267.03     77.22 o 
   8  -3   1      292.83      278.90     32.72 o 
   9  -3   1     1435.06     1424.10     43.34 o 
  10  -3   1       99.09      111.80     25.64 o 
  11  -3   1      121.20      133.07     24.48 o 
 -13  -2   1       13.32       24.29     23.23 o 
 -12  -2   1       11.91      -11.27     11.27 o 
 -11  -2   1        0.16       -8.43      9.76 o 
 -10  -2   1      261.69      263.13     14.19 o 
  -9  -2   1        2.60        0.58      6.07 o 
  -8  -2   1      220.10      217.88     10.70 o 
  -7  -2   1      591.15      584.46     14.43 o 
  -6  -2   1     1114.72     1095.64     20.20 o 
  -5  -2   1     3003.63     3350.51     48.74 o 
  -4  -2   1     2444.66     2532.74     40.95 o 
  -3  -2   1     7066.34     7571.35     97.65 o 
  -2  -2   1     6836.12     6848.89     87.39 o 
  -1  -2   1    18889.66    18536.10    204.82 o 
   0  -2   1     8559.95     9137.83    134.55 o 
   1  -2   1     3762.51     4039.27     84.60 o 
   2  -2   1     7875.87     8596.28    126.60 o 
   3  -2   1      238.27      220.24      6.94 o 
   4  -2   1     4441.35     4745.48     55.89 o 
   5  -2   1     1179.84     1106.44     18.77 o 
   6  -2   1       71.18       92.38      8.80 o 
   7  -2   1      618.57      628.43     18.69 o 
   8  -2   1        2.50        1.40     10.45 o 
   9  -2   1      374.85      365.55     17.95 o 
  10  -2   1       91.39       90.29     13.08 o 
  11  -2   1        0.06        7.10     13.27 o 
  12  -2   1       98.11      139.10     25.87 o 
 -13  -1   1       11.19       38.26     24.36 o 
 -12  -1   1       18.00       26.85     16.09 o 
 -11  -1   1       41.70       18.66     11.02 o 
 -10  -1   1      142.62      154.05     16.79 o 
  -9  -1   1        3.77       -1.32      7.24 o 
  -8  -1   1      260.92      258.40     13.21 o 
  -7  -1   1     1274.06     1236.50     20.89 o 
  -6  -1   1      751.29      843.91     15.68 o 
  -5  -1   1     4825.67     5546.80     62.25 o 
  -4  -1   1       71.12       71.53      5.94 o 
  -3  -1   1     8560.57     9080.35    124.70 o 
  -2  -1   1       37.19       57.19      3.63 o 
  -1  -1   1       38.39       39.87      9.06 o 
   0  -1   1      302.74      319.32      6.68 o 
   1  -1   1     4962.04     5641.83     94.45 o 
   2  -1   1     3842.80     4105.32     62.62 o 
   3  -1   1        5.12       -2.55      2.55 o 
   4  -1   1     5047.64     5403.54     62.35 o 
   5  -1   1        7.80        6.51      3.61 o 
   6  -1   1       12.04       14.06      4.74 o 
   7  -1   1      492.51      516.02     14.02 o 
   8  -1   1      565.98      536.09     19.43 o 
   9  -1   1        2.99        1.16      7.46 o 
  10  -1   1       87.97       82.38     12.82 o 
  11  -1   1       54.46       49.01     14.84 o 
  12  -1   1       42.70       58.73     22.34 o 
 -12   0   1       24.20       20.86     15.55 o 
 -11   0   1      363.20      368.30     26.10 o 
 -10   0   1       66.96       55.02     19.67 o 
  -9   0   1     1369.07     1293.04     27.34 o 
  -8   0   1       50.96       49.16      7.04 o 
  -7   0   1     3040.65     2989.51     45.05 o 
  -6   0   1     1635.18     1591.55     27.18 o 
  -5   0   1        5.96       17.06      7.02 o 
  -4   0   1     9813.89     9846.85    118.13 o 
  -3   0   1      127.68      131.58      6.99 o 
  -2   0   1     7009.71     7354.15    159.12 o 
  -1   0   1    29059.98    33466.67    909.16 o 
   1   0   1    14070.75    14431.82    184.92 o 
   2   0   1     1917.53     2145.81     30.56 o 
   3   0   1       19.38        7.93      2.75 o 
   4   0   1     9863.97    10579.79    116.26 o 
   5   0   1      634.22      601.86     12.21 o 
   6   0   1     1981.17     1840.12     25.72 o 
   7   0   1      118.85      134.58      7.33 o 
   8   0   1      783.11      792.19     14.77 o 
   9   0   1      399.99      392.04     14.22 o 
  10   0   1      193.24      175.64     13.56 o 
  11   0   1       79.00       62.98     15.87 o 
  12   0   1        1.37       -6.05     18.62 o 
  13   0   1       64.48      101.16     32.13 o 
 -12   1   1        2.12       14.86     19.36 o 
 -11   1   1      334.43      310.04     40.83 o 
 -10   1   1      386.07      340.53     35.00 o 
  -9   1   1      108.23       89.04     11.93 o 
  -8   1   1      575.69      558.68     18.23 o 
  -7   1   1      190.09      192.25     14.09 o 
  -6   1   1     3782.71     3907.29     53.57 o 
  -5   1   1     4477.54     4603.14     55.75 o 
  -4   1   1     5216.41     5490.40     68.77 o 
  -3   1   1     2861.10     3231.37     50.07 o 
  -2   1   1     1655.32     1525.09     30.92 o 
  -1   1   1    14431.60    15207.50    416.53 o 
   0   1   1    17964.41    19297.73    375.58 o 
   1   1   1     3804.65     3550.20     52.67 o 
   2   1   1     7271.84     8091.76     86.39 o 
   3   1   1     3210.05     3996.55     54.76 o 
   4   1   1     2489.93     2269.90     33.17 o 
   5   1   1      896.13      845.74     13.44 o 
   6   1   1     3388.35     3565.81     40.76 o 
   7   1   1     3613.65     3377.52     40.27 o 
   8   1   1      111.63      106.00      6.74 o 
   9   1   1      279.24      255.07     10.62 o 
  10   1   1     1036.33     1058.62     25.82 o 
  11   1   1       10.84        8.14     11.44 o 
  12   1   1      356.91      373.06     27.64 o 
  13   1   1        8.28      -19.06     22.01 o 
 -12   2   1      414.06      485.41     67.68 o 
 -11   2   1       68.54       66.97     21.17 o 
 -10   2   1      253.34      351.90     20.47 o 
  -9   2   1       27.65       23.53      9.89 o 
  -8   2   1        7.38       -1.22      8.44 o 
  -7   2   1      216.05      206.97     15.82 o 
  -6   2   1        4.63        1.89      5.01 o 
  -5   2   1     2506.78     2487.93     32.03 o 
  -4   2   1        3.84        4.34      3.94 o 
  -3   2   1    10384.00    11239.41    142.07 o 
  -2   2   1     1042.88     1093.61     18.74 o 
  -1   2   1       76.48       73.11      4.43 o 
   0   2   1     7723.17     8228.24    162.11 o 
   1   2   1     2461.34     2258.79     41.42 o 
   2   2   1      457.51      336.87      6.32 o 
   3   2   1    47383.62    50284.36    557.61 o 
   4   2   1       40.83       47.19      4.79 o 
   5   2   1    11838.73    12343.79    133.67 o 
   6   2   1     1469.90     1426.89     20.98 o 
   7   2   1     4537.29     4496.93     49.75 o 
   8   2   1     1229.57     1198.32     24.76 o 
   9   2   1      255.36      234.73     11.27 o 
  10   2   1      428.03      428.80     17.43 o 
  11   2   1      167.14      170.98     15.83 o 
  12   2   1      312.93      292.91     23.46 o 
  13   2   1      205.71      220.79     32.07 o 
 -11   3   1       71.49       44.84     23.27 o 
 -10   3   1       20.77       21.41     13.47 o 
  -9   3   1       35.03       34.25     13.02 o 
  -8   3   1        2.55       -9.06      9.06 o 
  -7   3   1      112.76      100.97     12.12 o 
  -6   3   1     1022.90     1051.15     32.81 o 
  -5   3   1      585.52      654.09     22.75 o 
  -4   3   1      422.00      394.94     10.64 o 
  -3   3   1      213.32      257.02      8.79 o 
  -2   3   1        1.70        4.15      3.59 o 
  -1   3   1     1926.22     1859.56     28.37 o 
   0   3   1      192.40      248.49      6.00 o 
   1   3   1     3482.29     3457.60     48.77 o 
   2   3   1    12087.64    12709.59    168.74 o 
   3   3   1       19.96       20.45      3.47 o 
   4   3   1     2410.97     2134.56     25.85 o 
   5   3   1      273.36      213.36      8.49 o 
   6   3   1      826.38      886.20     15.83 o 
   7   3   1     1194.43     1313.17     21.24 o 
   8   3   1      286.95      283.30     10.89 o 
   9   3   1      106.79       87.06      8.30 o 
  10   3   1      159.56      131.10     10.19 o 
  11   3   1      230.56      245.26     15.15 o 
  12   3   1       19.37       21.63     11.71 o 
  13   3   1      104.20      107.76     23.03 o 
 -11   4   1       59.20       13.41     17.73 o 
 -10   4   1        1.22      -13.69     13.69 o 
  -9   4   1      737.01      715.08     31.72 o 
  -8   4   1      246.52      239.02     27.09 o 
  -7   4   1       25.56       20.27     12.60 o 
  -6   4   1       10.13        9.27      7.26 o 
  -5   4   1       96.12      100.01      9.51 o 
  -4   4   1        5.61       -3.82      4.33 o 
  -3   4   1      554.19      561.50     17.83 o 
  -2   4   1     1295.19     1271.57     24.95 o 
  -1   4   1      746.97      720.46     15.76 o 
   0   4   1      503.38      457.74      9.45 o 
   1   4   1     1723.20     1540.91     23.26 o 
   2   4   1     3752.05     4549.19     72.14 o 
   3   4   1     3584.19     3342.17     41.14 o 
   4   4   1     8385.02     8514.81     93.37 o 
   5   4   1       96.79       85.88      5.89 o 
   6   4   1     9478.61     9928.05    109.40 o 
   7   4   1     1403.92     1387.33     24.00 o 
   8   4   1       59.20       70.82      8.10 o 
   9   4   1      365.12      337.02     13.90 o 
  10   4   1       38.86       36.47      8.24 o 
  11   4   1       11.14        4.06      8.46 o 
  12   4   1       40.01       38.61     10.85 o 
  13   4   1       40.68       30.04     15.40 o 
 -10   5   1      205.05      201.76     26.86 o 
  -9   5   1        9.74        6.97     15.29 o 
  -8   5   1     1633.17     1766.40     44.80 o 
  -7   5   1     1601.11     1612.87     36.80 o 
  -6   5   1      118.13      100.52     11.31 o 
  -5   5   1      631.84      646.08     19.80 o 
  -4   5   1      271.35      275.69     12.71 o 
  -3   5   1     2829.20     2771.11     44.61 o 
  -2   5   1      536.29      491.20     13.88 o 
  -1   5   1     6759.46     6772.94     84.90 o 
   0   5   1     1960.36     1998.28     28.53 o 
   1   5   1      848.10     1122.05     28.91 o 
   2   5   1     7541.44     7078.36     98.46 o 
   3   5   1     6077.37     6649.92    104.53 o 
   4   5   1     1238.86     1253.49     17.94 o 
   5   5   1     3245.74     3136.95     39.62 o 
   6   5   1        1.62       -1.18      3.86 o 
   7   5   1     2617.05     2583.75     39.30 o 
   8   5   1      311.22      305.24     14.16 o 
   9   5   1      736.50      831.56     21.83 o 
  10   5   1       61.86       77.50     12.76 o 
  11   5   1       24.01       17.30     10.28 o 
  12   5   1      182.88      179.44     16.31 o 
  13   5   1        8.43        5.87     14.46 o 
 -10   6   1       79.30       75.78     29.22 o 
  -9   6   1      307.39      280.52     28.92 o 
  -8   6   1       23.37       48.28     15.41 o 
  -7   6   1     1166.01     1211.76     35.78 o 
  -6   6   1      394.39      402.08     25.18 o 
  -5   6   1      679.53      708.09     21.75 o 
  -4   6   1     2547.39     2477.00     43.79 o 
  -3   6   1      107.43      102.56     10.67 o 
  -2   6   1     1495.78     1388.65     33.17 o 
  -1   6   1        3.08       11.25      4.64 o 
   0   6   1     4111.58     3613.82     48.40 o 
   1   6   1      137.44      135.36      5.20 o 
   2   6   1       42.02       47.06      5.86 o 
   3   6   1      353.03      299.47     11.13 o 
   4   6   1      251.54      306.78     11.14 o 
   5   6   1     3516.59     3418.95     38.99 o 
   6   6   1      598.19      574.87     13.36 o 
   7   6   1       18.16       11.32      5.74 o 
   8   6   1     1724.45     1651.43     30.25 o 
   9   6   1     1275.24     1206.20     26.81 o 
  10   6   1      671.69      741.92     23.80 o 
  11   6   1      844.47      810.58     26.54 o 
  12   6   1      209.30      237.61     18.01 o 
  13   6   1      428.67      407.72     25.48 o 
  -9   7   1       58.58       35.55     22.38 o 
  -8   7   1       79.09       60.42     16.96 o 
  -7   7   1       23.17       -1.51     13.45 o 
  -6   7   1       75.66       48.49     12.48 o 
  -5   7   1       58.12       60.60     22.83 o 
  -4   7   1      528.85      518.83     26.19 o 
  -3   7   1      363.31      381.34     18.31 o 
  -2   7   1      858.62      927.72     26.13 o 
  -1   7   1     2169.55     2159.06     42.75 o 
   0   7   1      592.09      613.31     13.92 o 
   1   7   1      938.77      934.75     16.50 o 
   2   7   1     1830.48     1944.94     35.07 o 
   3   7   1     1066.90      981.75     20.46 o 
   4   7   1     5485.20     5541.48     75.89 o 
   5   7   1      173.43      165.28      7.65 o 
   6   7   1      911.83      797.03     15.18 o 
   7   7   1       88.09       86.98      7.65 o 
   8   7   1      291.78      293.36     12.83 o 
   9   7   1       52.40       41.13      8.51 o 
  10   7   1        8.98       -8.55      8.55 o 
  11   7   1      933.69      973.06     28.89 o 
  12   7   1       11.51        5.34     12.57 o 
  13   7   1      162.78      139.25     22.32 o 
  -8   8   1        2.23       23.37     22.02 o 
  -7   8   1       97.68       92.88     24.31 o 
  -6   8   1       13.29        5.61     14.35 o 
  -5   8   1       86.74       71.51     20.67 o 
  -4   8   1        1.79      -10.90     11.01 o 
  -3   8   1      310.13      296.34     38.37 o 
  -2   8   1       37.44       36.89     12.57 o 
  -1   8   1        1.16        0.26      6.85 o 
   0   8   1      154.49      144.02     10.90 o 
   1   8   1      292.60      274.41     10.25 o 
   2   8   1      788.44      816.81     23.54 o 
   3   8   1      298.33      297.39     12.05 o 
   4   8   1       10.07        7.50      6.04 o 
   5   8   1      171.48      179.15     10.55 o 
   6   8   1       24.77       33.72      6.65 o 
   7   8   1       17.75       26.53      6.26 o 
   8   8   1       97.79       98.68      8.89 o 
   9   8   1        6.27        3.64      7.43 o 
  10   8   1       53.51       29.09     11.18 o 
  11   8   1      118.46      104.46     13.27 o 
  12   8   1       26.82       37.98     13.73 o 
  13   8   1        9.34       -7.24     16.64 o 
  -7   9   1        0.54       42.61     26.71 o 
  -6   9   1       60.03       52.24     18.21 o 
  -5   9   1      350.09      329.31     26.74 o 
  -4   9   1        0.66      -10.84     12.27 o 
  -3   9   1      824.81      773.95     32.65 o 
  -2   9   1      217.64      245.09     19.59 o 
  -1   9   1       71.59       48.39     12.76 o 
   0   9   1      419.64      402.43     19.38 o 
   1   9   1      457.71      452.13     28.35 o 
   2   9   1       68.91       72.92      8.34 o 
   3   9   1      555.62      549.30     19.10 o 
   4   9   1      312.23      282.89     16.60 o 
   5   9   1      914.03      959.77     21.83 o 
   6   9   1       99.91       93.29      8.58 o 
   7   9   1      610.70      550.15     18.97 o 
   8   9   1       22.64       17.05      7.05 o 
   9   9   1       97.56       79.88      9.99 o 
  10   9   1        1.64        0.17      8.90 o 
  11   9   1        0.74       11.61     10.00 o 
  12   9   1        1.55       10.52     15.66 o 
  -6  10   1        7.97        4.60     23.12 o 
  -5  10   1       94.88       82.29     20.50 o 
  -4  10   1      564.74      579.37     39.92 o 
  -3  10   1        3.75       -7.31     12.90 o 
  -2  10   1      425.83      455.93     25.90 o 
  -1  10   1      387.35      403.37     22.71 o 
   0  10   1       63.06       86.30     12.08 o 
   1  10   1      646.00      662.16     35.92 o 
   2  10   1       24.42       15.73     12.42 o 
   3  10   1      470.45      519.40     19.41 o 
   4  10   1       13.63       -1.12      7.39 o 
   5  10   1      567.78      549.74     34.92 o 
   6  10   1      516.48      497.00     16.16 o 
   7  10   1        0.84       -2.35      7.03 o 
   8  10   1      636.25      625.18     24.22 o 
   9  10   1       41.18       34.44     10.96 o 
  10  10   1        1.94       -0.80      9.08 o 
  11  10   1       51.96       38.95     11.93 o 
  12  10   1       10.35       14.61     16.73 o 
  -5  11   1       82.67       44.39     30.42 o 
  -4  11   1      249.44      303.09     27.91 o 
  -3  11   1      104.13      143.10     20.33 o 
  -2  11   1       64.92       79.92     16.85 o 
  -1  11   1      547.52      548.83     27.07 o 
   0  11   1        0.72       -5.07     11.14 o 
   1  11   1     1778.85     1937.42     67.87 o 
   2  11   1      516.31      465.46     32.03 o 
   3  11   1      369.86      347.67     52.92 o 
   4  11   1     1368.47     1438.38     43.89 o 
   5  11   1       18.94        8.02      9.73 o 
   6  11   1      486.50      501.19     25.55 o 
   7  11   1      434.13      465.69     19.17 o 
   8  11   1       16.04       30.94     13.61 o 
   9  11   1      679.48      658.51     26.86 o 
  10  11   1      145.58      116.98     15.75 o 
  11  11   1      395.60      511.57     53.69 o 
  -4  12   1        3.93       14.30     24.12 o 
  -3  12   1      188.17      173.31     29.59 o 
  -2  12   1        0.41        3.87     14.58 o 
  -1  12   1       49.30       57.88     15.94 o 
   0  12   1       79.80       99.74     23.80 o 
   1  12   1       13.19       -1.82     17.55 o 
   2  12   1      121.11      132.97     51.72 o 
   3  12   1        1.01       -9.51     14.25 o 
   4  12   1      279.16      292.12     48.74 o 
   6  12   1        2.56      -15.65     15.65 o 
   7  12   1      430.65      429.38     25.46 o 
   8  12   1       43.11       59.96     11.43 o 
   9  12   1      102.78      130.05     15.19 o 
  10  12   1      273.64      246.91     29.48 o 
  -2  13   1       31.35       12.60     34.88 o 
  -1  13   1        2.86      -12.76     14.19 o 
   0  13   1        8.91       13.33     20.65 o 
   1  13   1       54.96       52.75     21.63 o 
   2  13   1      140.71      130.19     25.78 o 
   3  13   1       80.72       86.27     23.48 o 
   4  13   1        6.18      -30.00     30.00 o 
   7  13   1      124.80       96.16     26.67 o 
   8  13   1       89.52       93.76     18.55 o 
   9  13   1        7.94       -8.71     39.37 o 
   1  14   1      158.24      209.16     33.97 o 
   2  14   1       22.74       20.11     23.20 o 
   3  14   1       74.85       10.23     41.32 o 
   4  14   1       24.61       55.95     41.06 o 
  -3 -14   2      122.85       81.36     24.91 o 
  -2 -14   2      191.87      194.87     32.28 o 
  -1 -14   2        4.71      -20.55     42.51 o 
  -8 -13   2       28.77       38.90     11.73 o 
  -7 -13   2      206.64      227.35     17.98 o 
  -6 -13   2      189.57      221.60     35.95 o 
  -4 -13   2      597.05      664.06     53.82 o 
  -3 -13   2        8.79       20.29     20.45 o 
  -2 -13   2      781.19      757.35     45.91 o 
  -1 -13   2      152.94      163.66     28.42 o 
   0 -13   2      110.99      146.50     28.12 o 
   1 -13   2      129.95      103.76     25.77 o 
   2 -13   2       13.61       21.67     20.86 o 
 -10 -12   2       46.37       22.60     24.39 o 
  -9 -12   2      144.07      198.85     17.78 o 
  -8 -12   2      217.53      221.69     34.64 o 
  -7 -12   2       35.70       28.22     10.18 o 
  -6 -12   2      545.04      651.58     68.25 o 
  -5 -12   2        0.94        6.34     16.53 o 
  -4 -12   2      156.29      198.92     36.83 o 
  -3 -12   2       90.53       94.50     21.96 o 
  -2 -12   2        5.76       23.50     36.28 o 
  -1 -12   2      535.89      578.22     39.57 o 
   0 -12   2       14.51        8.84     20.55 o 
   1 -12   2      210.91      247.67     24.28 o 
   2 -12   2      252.51      252.84     37.75 o 
   3 -12   2       61.15       23.42     22.55 o 
   4 -12   2      179.13      179.02     54.71 o 
 -11 -11   2       45.70       21.44     29.23 o 
 -10 -11   2       90.08       97.73     15.75 o 
  -9 -11   2        6.30       -2.66     10.64 o 
  -8 -11   2       37.29       41.83     11.24 o 
  -7 -11   2      132.78      142.59     13.12 o 
  -6 -11   2      237.29      232.99     21.49 o 
  -5 -11   2      447.84      509.12     27.55 o 
  -4 -11   2       59.92       37.95     13.43 o 
  -3 -11   2      174.20      208.82     20.75 o 
  -2 -11   2      622.24      658.65     31.84 o 
  -1 -11   2        1.81        1.84     13.29 o 
   0 -11   2      396.71      401.83     20.57 o 
   1 -11   2      113.61       88.44     15.07 o 
   2 -11   2       59.61       60.30     15.91 o 
   3 -11   2       38.45       47.92     16.76 o 
   4 -11   2        3.27        9.34     16.29 o 
   5 -11   2      141.76      186.95     32.91 o 
 -11 -10   2       51.58       47.38     16.22 o 
 -10 -10   2       17.25        4.50      9.72 o 
  -9 -10   2      146.10      137.06     14.03 o 
  -8 -10   2       27.34        8.75      9.16 o 
  -7 -10   2       41.44       28.68      8.82 o 
  -6 -10   2        0.07        1.12      6.80 o 
  -5 -10   2       38.62       38.23      9.59 o 
  -4 -10   2        0.13       -6.66      7.62 o 
  -3 -10   2       11.79       21.17     11.17 o 
  -2 -10   2      195.33      196.37     26.43 o 
  -1 -10   2       16.40        5.17     11.29 o 
   0 -10   2        8.02       -4.99      8.08 o 
   1 -10   2       48.19       31.54     10.41 o 
   2 -10   2       90.16      109.17     16.86 o 
   3 -10   2        3.78       -4.67     14.02 o 
   4 -10   2        6.46       19.14     14.24 o 
   5 -10   2       10.36        9.26     24.14 o 
   6 -10   2        4.16       -0.10     30.47 o 
 -12  -9   2       93.18       76.80     19.42 o 
 -11  -9   2      121.70      111.02     15.35 o 
 -10  -9   2       26.25       24.76     10.08 o 
  -9  -9   2      718.32      697.31     23.09 o 
  -8  -9   2      358.93      364.51     16.25 o 
  -7  -9   2       78.05       84.56      9.56 o 
  -6  -9   2      131.78      131.91      8.97 o 
  -5  -9   2       30.29       20.83      9.66 o 
  -4  -9   2     1333.18     1328.78     28.12 o 
  -3  -9   2       53.99       52.77      7.80 o 
  -2  -9   2      435.51      397.88     43.54 o 
  -1  -9   2      103.14      122.43     10.56 o 
   0  -9   2       78.48      104.83     10.52 o 
   1  -9   2      389.14      380.66     29.97 o 
   2  -9   2      229.60      221.95     16.36 o 
   3  -9   2     1024.43      981.61     32.44 o 
   4  -9   2      187.09      183.97     20.91 o 
   5  -9   2        4.76      -10.62     13.33 o 
   6  -9   2        4.45       -6.41     16.82 o 
   7  -9   2       13.02       81.59     38.36 o 
 -12  -8   2       18.62       15.28     16.28 o 
 -11  -8   2      306.79      314.48     21.85 o 
 -10  -8   2     1008.66     1015.91     43.69 o 
  -9  -8   2      309.58      314.91     27.55 o 
  -8  -8   2      508.10      553.95     17.48 o 
  -7  -8   2        0.57       -2.76      5.66 o 
  -6  -8   2      380.73      419.83     13.61 o 
  -5  -8   2     1204.80     1164.21     26.13 o 
  -4  -8   2      376.43      353.19     13.68 o 
  -3  -8   2      991.06      959.29     37.63 o 
  -2  -8   2       79.46       94.46      8.27 o 
  -1  -8   2     1933.52     1881.70     36.17 o 
   0  -8   2      372.23      366.34     15.78 o 
   1  -8   2        4.09        9.11      7.47 o 
   2  -8   2      433.05      471.33     29.14 o 
   3  -8   2       23.18       12.69      9.65 o 
   4  -8   2      834.36      820.34     28.98 o 
   5  -8   2      185.46      227.85     19.24 o 
   6  -8   2      171.75      146.94     23.33 o 
   7  -8   2      477.35      494.94     35.96 o 
   8  -8   2        5.54        5.91     16.23 o 
 -13  -7   2       44.28       53.25     39.65 o 
 -12  -7   2       85.27       66.22     15.20 o 
 -11  -7   2       22.55       24.64     10.43 o 
 -10  -7   2     1579.71     1553.11     36.76 o 
  -9  -7   2      386.82      361.15     15.57 o 
  -8  -7   2      938.35      943.88     20.80 o 
  -7  -7   2      500.65      500.09     15.83 o 
  -6  -7   2       63.57       68.19      5.99 o 
  -5  -7   2     1991.33     1998.41     26.70 o 
  -4  -7   2      514.97      486.37     13.56 o 
  -3  -7   2     7098.81     7099.07     94.12 o 
  -2  -7   2     2740.29     2639.08     55.17 o 
  -1  -7   2     1640.33     1661.72     22.89 o 
   0  -7   2     3003.45     2957.45     46.08 o 
   1  -7   2     2835.23     2689.35     50.95 o 
   2  -7   2     2671.65     2573.66     55.38 o 
   3  -7   2     2503.92     2560.36     52.60 o 
   4  -7   2      131.11       97.43     12.54 o 
   5  -7   2      491.41      513.28     30.45 o 
   6  -7   2      258.27      261.96     18.14 o 
   7  -7   2      340.55      313.09     25.34 o 
   8  -7   2       82.95       79.23     17.11 o 
   9  -7   2       64.66       52.55     17.95 o 
 -13  -6   2       13.38       13.00     20.56 o 
 -12  -6   2      115.46      101.97     14.54 o 
 -11  -6   2       21.41       18.69     10.45 o 
 -10  -6   2      666.82      594.08     20.64 o 
  -9  -6   2      662.19      675.85     20.44 o 
  -8  -6   2      608.60      626.65     21.40 o 
  -7  -6   2       18.17       16.92      6.01 o 
  -6  -6   2      155.94      118.41      8.14 o 
  -5  -6   2       28.83       35.42      4.31 o 
  -4  -6   2      198.08      210.13      6.66 o 
  -3  -6   2      177.07      204.28      8.93 o 
  -2  -6   2     2665.04     2624.09     39.25 o 
  -1  -6   2       21.84        9.92      3.46 o 
   0  -6   2     3281.09     3388.09     43.25 o 
   1  -6   2     3170.04     3136.88     43.87 o 
   2  -6   2      557.90      557.49     25.48 o 
   3  -6   2     1306.69     1322.84     32.56 o 
   4  -6   2      285.52      282.56     16.59 o 
   5  -6   2       12.16       15.24      7.89 o 
   6  -6   2      497.84      529.87     37.08 o 
   7  -6   2       70.87       52.52     14.81 o 
   8  -6   2      194.86      194.65     18.09 o 
   9  -6   2       95.12       79.16     28.23 o 
  10  -6   2      170.95      191.46     26.19 o 
 -13  -5   2      174.99      202.07     28.84 o 
 -12  -5   2        3.66      -11.99     11.99 o 
 -11  -5   2      215.81      180.33     14.48 o 
 -10  -5   2        1.73       10.78      8.58 o 
  -9  -5   2      155.33      154.96     11.80 o 
  -8  -5   2      173.87      200.55     11.79 o 
  -7  -5   2     1405.00     1476.31     27.28 o 
  -6  -5   2     1098.20     1133.29     21.58 o 
  -5  -5   2      287.22      286.65      9.26 o 
  -4  -5   2        8.94        4.04      3.18 o 
  -3  -5   2      363.67      363.64      8.69 o 
  -2  -5   2     1798.40     1901.13     27.11 o 
  -1  -5   2       14.66        9.85      2.72 o 
   0  -5   2     6995.28     7214.93     83.72 o 
   1  -5   2      237.67      226.36     13.72 o 
   2  -5   2      582.44      659.23     14.36 o 
   3  -5   2        7.99        3.62      5.71 o 
   4  -5   2       67.03       55.84     12.88 o 
   5  -5   2        0.89       -6.13      6.13 o 
   6  -5   2      416.14      380.94     18.38 o 
   7  -5   2       15.37       15.60     10.56 o 
   8  -5   2        4.27        2.19     11.30 o 
   9  -5   2        1.29        7.07     13.56 o 
  10  -5   2       93.80      120.36     31.83 o 
 -13  -4   2      186.46      167.09     26.09 o 
 -12  -4   2       36.08       56.20     11.73 o 
 -11  -4   2      529.09      518.68     25.73 o 
 -10  -4   2      119.39      118.62     12.64 o 
  -9  -4   2      608.59      635.54     19.93 o 
  -8  -4   2     2195.65     2154.07     36.74 o 
  -7  -4   2       60.63       49.90      6.65 o 
  -6  -4   2     3959.89     4096.64     58.08 o 
  -5  -4   2     5210.61     5135.99     65.14 o 
  -4  -4   2     1377.04     1415.78     20.03 o 
  -3  -4   2     1997.57     2012.84     25.89 o 
  -2  -4   2     2924.19     2981.56     38.04 o 
  -1  -4   2     1409.77     1370.84     19.81 o 
   0  -4   2       20.15        9.92      2.23 o 
   1  -4   2     3946.36     4162.91     53.62 o 
   2  -4   2      584.65      526.29     16.01 o 
   3  -4   2      228.53      210.70     15.16 o 
   4  -4   2      359.24      330.04     14.53 o 
   5  -4   2      406.30      415.20     16.60 o 
   6  -4   2      525.62      521.84     21.70 o 
   7  -4   2      143.45      131.12     14.02 o 
   8  -4   2       34.76       28.79     16.70 o 
   9  -4   2       22.05        9.39     17.40 o 
  10  -4   2        7.89       22.59     14.91 o 
  11  -4   2       47.96       15.81     21.91 o 
 -13  -3   2       47.56       47.65     16.02 o 
 -12  -3   2      481.90      469.57     23.05 o 
 -11  -3   2       63.95       40.50     10.83 o 
 -10  -3   2      727.37      787.56     23.70 o 
  -9  -3   2      817.35      915.17     21.20 o 
  -8  -3   2      658.96      676.55     17.03 o 
  -7  -3   2     1960.62     1836.62     28.25 o 
  -6  -3   2      585.48      669.60     16.92 o 
  -5  -3   2     2199.57     2104.44     29.91 o 
  -4  -3   2     4121.67     3929.26     44.91 o 
  -3  -3   2      100.72       92.89      4.83 o 
  -2  -3   2     9515.92     8829.92    109.29 o 
  -1  -3   2      378.75      337.49      7.35 o 
   0  -3   2    11559.83    12061.48    159.45 o 
   1  -3   2     5142.81     5131.65     77.28 o 
   2  -3   2     8331.57     8525.94    175.17 o 
   3  -3   2    25381.13    27443.43    350.94 o 
   4  -3   2       62.72       84.24      8.64 o 
   5  -3   2     3293.34     3146.17     49.34 o 
   6  -3   2     2293.24     2287.38     39.41 o 
   7  -3   2       67.56       63.85      8.93 o 
   8  -3   2     2443.94     2507.79     49.51 o 
   9  -3   2       38.08       28.56     12.55 o 
  10  -3   2      178.29      150.33     18.83 o 
  11  -3   2       15.68      -14.39     19.49 o 
 -13  -2   2       46.16       54.92     47.65 o 
 -12  -2   2      256.00      246.20     23.83 o 
 -11  -2   2      252.59      286.01     20.18 o 
 -10  -2   2      155.47      134.50     12.48 o 
  -9  -2   2     1617.88     1633.78     33.42 o 
  -8  -2   2      124.18      114.65     12.42 o 
  -7  -2   2      724.14      691.59     17.06 o 
  -6  -2   2     3473.86     3514.01     47.79 o 
  -5  -2   2     1568.64     1658.86     28.76 o 
  -4  -2   2     6774.72     7163.29     93.70 o 
  -3  -2   2       82.80       78.09      5.03 o 
  -2  -2   2    10252.59    11645.70    180.83 o 
  -1  -2   2     5182.13     4726.79     98.19 o 
   0  -2   2     7939.17     8443.84    124.39 o 
   1  -2   2       30.07       39.73      6.48 o 
   2  -2   2     4162.83     4043.30     63.03 o 
   3  -2   2    20194.47    20403.67    286.35 o 
   4  -2   2     7142.63     7563.97     91.27 o 
   5  -2   2     2169.11     2492.81     33.59 o 
   6  -2   2     5971.11     5928.30     83.44 o 
   7  -2   2       54.83       52.32      8.19 o 
   8  -2   2     2438.26     2353.85     48.60 o 
   9  -2   2     1513.21     1472.16     51.00 o 
  10  -2   2       42.49       42.50     14.78 o 
  11  -2   2      192.60      215.43     19.94 o 
  12  -2   2       13.96        1.13     15.18 o 
 -12  -1   2       28.37       -1.12     15.53 o 
 -11  -1   2      131.73      125.21     16.53 o 
 -10  -1   2      356.09      284.18     29.47 o 
  -9  -1   2       90.97      102.75     11.87 o 
  -8  -1   2      283.11      298.70     12.19 o 
  -7  -1   2      178.37      171.60      8.69 o 
  -6  -1   2      104.58      102.59      6.61 o 
  -5  -1   2      843.48     1075.40     17.30 o 
  -4  -1   2      261.10      225.86     10.60 o 
  -3  -1   2      908.17     1210.15     22.43 o 
  -2  -1   2     3822.90     3928.23     52.41 o 
  -1  -1   2     8069.70     8774.71    165.87 o 
   0  -1   2       23.62       18.89      5.11 o 
   1  -1   2      121.06      105.41      4.20 o 
   2  -1   2     4647.99     5114.31     76.37 o 
   3  -1   2     5916.71     6417.59     85.80 o 
   4  -1   2     4123.44     3776.17     45.15 o 
   5  -1   2       10.55        7.29      3.58 o 
   6  -1   2      904.68      921.23     15.03 o 
   7  -1   2     1952.42     1877.38     25.06 o 
   8  -1   2       25.03       13.96      6.57 o 
   9  -1   2      326.50      307.35     13.49 o 
  10  -1   2       11.40       15.27     11.87 o 
  11  -1   2      270.45      273.57     30.46 o 
  12  -1   2      170.06      186.36     29.69 o 
 -12   0   2      283.92      287.33     25.83 o 
 -11   0   2       40.82       25.98     19.90 o 
 -10   0   2      110.13       87.29     13.38 o 
  -9   0   2        4.07       11.97      7.77 o 
  -8   0   2     1442.54     1505.81     29.01 o 
  -7   0   2       41.25       29.93      6.74 o 
  -6   0   2      309.21      277.85     12.00 o 
  -5   0   2       12.60       25.25     10.60 o 
  -4   0   2      155.00      123.22      9.59 o 
  -3   0   2       47.77       55.08     10.37 o 
  -2   0   2      575.75      577.93     18.26 o 
  -1   0   2     6133.26     6249.57    128.74 o 
   0   0   2     1893.58     2153.62     54.52 o 
   1   0   2      291.49      270.85      6.39 o 
   2   0   2     2253.67     2293.10     27.40 o 
   3   0   2     1838.81     1715.17     22.43 o 
   4   0   2       73.18      108.90      4.37 o 
   5   0   2      267.35      256.33      7.59 o 
   6   0   2      637.91      830.74     13.15 o 
   7   0   2      377.34      382.31     10.99 o 
   8   0   2      452.38      435.29     11.10 o 
   9   0   2       20.02       20.51      6.72 o 
  10   0   2       44.67       32.31      9.72 o 
  11   0   2       36.43       34.91     14.50 o 
  12   0   2       43.19       50.96     31.61 o 
  13   0   2       79.74       72.62     24.86 o 
 -12   1   2       99.91       92.55     46.04 o 
 -11   1   2       13.02       30.93     18.48 o 
 -10   1   2      209.99      180.85     15.32 o 
  -9   1   2      492.52      482.64     20.01 o 
  -8   1   2      349.82      358.15     16.10 o 
  -7   1   2     3713.75     3640.05     49.07 o 
  -6   1   2      699.05      722.69     17.31 o 
  -5   1   2     4062.74     4230.42     56.22 o 
  -4   1   2     5334.35     5340.75     67.30 o 
  -3   1   2     1777.80     1803.29     25.87 o 
  -2   1   2      329.96      328.09     22.25 o 
  -1   1   2      330.76      352.61     11.89 o 
   1   1   2       11.23       14.30      2.96 o 
   2   1   2     1261.44      898.72     12.35 o 
   3   1   2     2138.48     1855.67     24.63 o 
   4   1   2      127.02       70.40      6.86 o 
   5   1   2     1701.53     1485.53     17.68 o 
   6   1   2      264.08      287.42      7.49 o 
   7   1   2      734.97      768.85     13.23 o 
   8   1   2     1326.86     1330.17     22.52 o 
   9   1   2       10.39        4.09      5.99 o 
  10   1   2      251.28      234.45     13.90 o 
  11   1   2      600.50      569.03     27.28 o 
  12   1   2        1.27       -3.84     15.06 o 
  13   1   2       34.08       21.29     23.45 o 
 -12   2   2      240.49      219.50     54.76 o 
 -11   2   2       52.84       77.58     17.22 o 
 -10   2   2       58.21       67.93     15.94 o 
  -9   2   2      409.95      413.73     27.17 o 
  -8   2   2      756.23      758.63     23.75 o 
  -7   2   2      514.62      514.09     16.88 o 
  -6   2   2     3573.42     3517.81     46.96 o 
  -5   2   2       33.04       27.79      4.59 o 
  -4   2   2     8053.29     8380.04    112.23 o 
  -3   2   2     2655.14     2691.59     39.40 o 
  -2   2   2     1899.10     1859.88     48.07 o 
  -1   2   2     4149.89     3984.71     86.95 o 
   0   2   2     3033.62     2722.75     67.81 o 
   1   2   2    18730.62    20606.32    264.32 o 
   2   2   2    22357.18    21703.01    279.18 o 
   3   2   2    36713.80    36693.16    537.98 o 
   4   2   2     9175.65     9733.74    113.04 o 
   5   2   2      344.70      375.67     10.21 o 
   6   2   2     7134.42     7061.34     72.28 o 
   7   2   2     1428.60     1352.72     24.59 o 
   8   2   2      882.48      823.45     15.80 o 
   9   2   2      465.68      519.42     17.56 o 
  10   2   2       42.95       44.68      9.56 o 
  11   2   2     1215.71     1283.01     32.37 o 
  12   2   2       49.10       70.53     15.92 o 
  13   2   2      105.99       84.19     25.70 o 
 -11   3   2      164.16      195.24     24.39 o 
 -10   3   2      148.37      128.88     18.47 o 
  -9   3   2      137.78      126.75     17.22 o 
  -8   3   2      377.57      342.86     21.27 o 
  -7   3   2       99.20       94.17     11.52 o 
  -6   3   2      360.48      373.64     17.48 o 
  -5   3   2     2791.21     2743.42     41.68 o 
  -4   3   2     1598.34     1681.91     35.05 o 
  -3   3   2     5130.86     4984.36     59.28 o 
  -2   3   2     5422.09     6190.30     96.08 o 
  -1   3   2      338.36      453.32     12.00 o 
   0   3   2     7062.02     6330.17    106.62 o 
   1   3   2    14711.26    14380.82    170.85 o 
   2   3   2    16677.24    18045.66    233.17 o 
   3   3   2      291.57      306.74      7.35 o 
   4   3   2     8382.45     8908.88    111.22 o 
   5   3   2     6845.95     6588.19     79.31 o 
   6   3   2     6193.61     6325.79     78.24 o 
   7   3   2     5348.94     5324.91     59.69 o 
   8   3   2      276.16      280.17     10.79 o 
   9   3   2     1266.65     1223.19     23.91 o 
  10   3   2      150.71      145.33     12.74 o 
  11   3   2      352.62      298.05     15.82 o 
  12   3   2      621.61      650.88     25.36 o 
  13   3   2       50.54       35.33     19.92 o 
 -11   4   2       25.47       47.45     19.61 o 
 -10   4   2       16.78       -5.38     15.07 o 
  -9   4   2      388.06      337.37     23.96 o 
  -8   4   2       13.48       13.68     11.78 o 
  -7   4   2      341.55      380.01     18.24 o 
  -6   4   2       17.32       16.90      7.81 o 
  -5   4   2      135.77      123.18     10.10 o 
  -4   4   2      141.19      162.22      8.66 o 
  -3   4   2       85.70       83.18      6.26 o 
  -2   4   2     2852.34     2863.67     44.53 o 
  -1   4   2     1188.28     1534.23     23.51 o 
   0   4   2     2544.37     2685.52     39.70 o 
   1   4   2      619.95      571.48     11.88 o 
   2   4   2     9302.56     9961.83    149.76 o 
   4   4   2      638.44      540.05     12.14 o 
   5   4   2       26.93       34.14      4.04 o 
   6   4   2     8517.90     8598.99    102.97 o 
   7   4   2     1290.76     1278.52     24.19 o 
   8   4   2     2151.62     2066.89     34.82 o 
   9   4   2      176.15      192.34     12.11 o 
  10   4   2      371.62      395.40     20.15 o 
  11   4   2      134.34      143.82     12.48 o 
  12   4   2      141.40      144.94     13.68 o 
  13   4   2      142.27      116.65     17.89 o 
 -10   5   2       98.53      104.07     21.93 o 
  -9   5   2       49.38       31.67     16.27 o 
  -8   5   2      191.30      151.16     19.11 o 
  -7   5   2      176.64      210.12     19.62 o 
  -6   5   2      400.95      423.01     17.89 o 
  -5   5   2       10.90       12.36      7.44 o 
  -4   5   2      310.30      317.49     21.03 o 
  -3   5   2      143.36      153.16      8.11 o 
  -2   5   2        2.27        3.04      4.59 o 
  -1   5   2      491.88      617.52     13.48 o 
   0   5   2     1925.77     1828.87     26.80 o 
   1   5   2      302.81      268.34      7.16 o 
   2   5   2     3113.87     3042.25     51.64 o 
   3   5   2      297.24      248.37      9.52 o 
   4   5   2      367.88      308.32     13.08 o 
   5   5   2     1897.09     1897.57     26.87 o 
   6   5   2       19.24       12.48      4.21 o 
   7   5   2       12.43       14.03      5.74 o 
   8   5   2      134.39      114.50      9.47 o 
   9   5   2        4.94       -0.03      6.56 o 
  10   5   2      265.24      282.28     21.44 o 
  11   5   2       56.56       34.80     10.78 o 
  12   5   2      118.43      120.43     14.83 o 
  13   5   2        2.00       -0.44     13.19 o 
 -10   6   2       57.35       67.32     30.52 o 
  -9   6   2      154.89      156.11     44.20 o 
  -8   6   2      346.53      311.76     21.76 o 
  -7   6   2       48.04       43.44     12.55 o 
  -6   6   2      274.57      287.54     18.52 o 
  -5   6   2        3.28        1.74      7.25 o 
  -4   6   2     1185.88     1249.88     31.67 o 
  -3   6   2     2568.97     2501.79     49.84 o 
  -2   6   2     1605.35     1733.30     32.24 o 
  -1   6   2     6454.77     6672.23     85.18 o 
   0   6   2     1636.41     1513.67     24.13 o 
   1   6   2     2759.42     2490.82     34.50 o 
   2   6   2      282.01      276.13     11.39 o 
   3   6   2     2489.77     2473.50     45.44 o 
   4   6   2     2903.89     3045.20     46.26 o 
   5   6   2      394.08      390.60      9.92 o 
   6   6   2      685.42      672.76     18.73 o 
   7   6   2      632.03      628.47     16.28 o 
   8   6   2      664.56      726.65     18.88 o 
   9   6   2     5086.51     5029.48     70.12 o 
  10   6   2       83.71       70.52     10.84 o 
  11   6   2      413.75      379.18     19.45 o 
  12   6   2       42.11       46.65     12.28 o 
  13   6   2       15.98       15.88     13.81 o 
  -9   7   2        1.58        1.87     21.35 o 
  -8   7   2      514.39      593.48     28.69 o 
  -7   7   2      137.59      148.11     17.46 o 
  -6   7   2      947.55     1023.92     32.68 o 
  -5   7   2     4648.39     4796.64    102.85 o 
  -4   7   2        1.87       -1.52     10.56 o 
  -3   7   2     1819.06     1903.53     49.87 o 
  -2   7   2     1477.53     1495.93     63.00 o 
  -1   7   2     1536.61     1530.26     33.89 o 
   0   7   2     3161.93     3156.05     44.47 o 
   1   7   2      218.61      219.31      6.87 o 
   2   7   2     3006.98     2905.64     53.15 o 
   3   7   2      438.92      437.74     14.48 o 
   4   7   2     5310.05     5382.96     90.03 o 
   5   7   2      749.67      715.55     15.80 o 
   6   7   2       77.35       67.60      5.71 o 
   7   7   2      579.27      554.11     15.27 o 
   8   7   2      415.20      402.98     14.48 o 
   9   7   2      223.32      219.77     12.84 o 
  10   7   2     1488.48     1461.74     33.84 o 
  11   7   2      101.93       94.79     12.77 o 
  12   7   2      452.70      502.75     23.37 o 
  13   7   2        1.10        7.61     16.78 o 
  -8   8   2       20.59       15.54     18.95 o 
  -7   8   2      229.96      204.48     20.45 o 
  -6   8   2       10.37      -12.34     13.21 o 
  -5   8   2      946.96      958.29     78.22 o 
  -4   8   2      890.83      870.10     35.65 o 
  -3   8   2       74.01       62.54     13.49 o 
  -2   8   2      644.20      630.72     26.57 o 
  -1   8   2      270.96      282.54     17.65 o 
   0   8   2     1566.84     1474.33     36.15 o 
   1   8   2     1427.71     1434.05     21.64 o 
   2   8   2      148.09      139.45      7.13 o 
   3   8   2     2723.75     2638.34     46.34 o 
   4   8   2      459.97      464.24     14.11 o 
   5   8   2     1150.14     1156.66     20.54 o 
   6   8   2      888.14      894.34     29.00 o 
   7   8   2      363.35      346.32     12.78 o 
   8   8   2      245.65      247.52     12.48 o 
   9   8   2       41.75       39.18      9.39 o 
  10   8   2      321.68      325.64     17.06 o 
  11   8   2      147.92      146.61     14.50 o 
  12   8   2       12.62        0.32     12.11 o 
  13   8   2      157.19      205.54     26.41 o 
  -7   9   2       15.81       34.96     18.65 o 
  -6   9   2       49.68        6.42     16.48 o 
  -5   9   2       89.61       75.94     18.12 o 
  -4   9   2       19.38        5.44     12.81 o 
  -3   9   2       66.34       60.48     14.77 o 
  -2   9   2      168.85      160.71     17.40 o 
  -1   9   2      230.80      199.79     16.62 o 
   0   9   2       30.21       25.53      9.43 o 
   1   9   2      307.53      317.20     12.10 o 
   2   9   2      136.01      133.69     12.18 o 
   3   9   2      246.92      230.35     17.47 o 
   4   9   2     1147.67     1216.10     28.22 o 
   5   9   2      169.70      150.61     10.94 o 
   6   9   2      290.02      289.45     17.05 o 
   7   9   2      210.52      227.98     24.78 o 
   8   9   2       36.05       31.41      7.51 o 
   9   9   2      122.92      121.36     11.69 o 
  10   9   2        0.37       -8.98      8.98 o 
  11   9   2      115.81      122.44     13.86 o 
  12   9   2       27.11       12.03     15.38 o 
  -6  10   2       23.37       36.06     39.19 o 
  -5  10   2      113.83      163.21     23.11 o 
  -4  10   2        5.93        7.22     15.45 o 
  -3  10   2      284.51      305.42     24.76 o 
  -2  10   2       17.34       17.12     12.51 o 
  -1  10   2       70.32       72.63     25.69 o 
   0  10   2      248.52      265.79     17.46 o 
   1  10   2        5.84        8.57     12.70 o 
   2  10   2      377.85      361.58     26.51 o 
   3  10   2       39.54       19.40      9.17 o 
   4  10   2      448.05      420.90     16.47 o 
   5  10   2       32.07       21.83      9.27 o 
   6  10   2       10.85       12.96      6.06 o 
   7  10   2       91.16       77.37      9.46 o 
   8  10   2        0.02        4.88     14.46 o 
   9  10   2       15.13        6.60     10.29 o 
  10  10   2       65.13       61.94     11.13 o 
  11  10   2       16.06      -10.38     10.38 o 
  12  10   2        5.81       -1.22     15.28 o 
  -5  11   2      437.68      490.34     77.36 o 
  -4  11   2        4.59        7.52     16.07 o 
  -3  11   2      677.74      733.02     58.41 o 
  -2  11   2      223.74      238.02     34.62 o 
  -1  11   2       42.13       35.54     13.40 o 
   0  11   2      384.27      417.66     21.83 o 
   1  11   2       99.02      115.29     21.42 o 
   2  11   2     1048.36     1125.66     63.48 o 
   3  11   2      841.98      883.13     41.57 o 
   4  11   2      207.64      245.54     25.30 o 
   5  11   2      495.56      505.46     25.06 o 
   6  11   2      209.91      211.18     19.01 o 
   7  11   2       63.66       77.13     17.40 o 
   8  11   2      440.98      411.63     29.14 o 
   9  11   2       13.94       15.27     10.60 o 
  10  11   2      159.85      147.82     16.54 o 
  11  11   2       21.71       31.65     21.28 o 
  -4  12   2      547.22      623.41    117.56 o 
  -3  12   2       94.36       71.44     23.85 o 
  -2  12   2      230.62      246.44     23.89 o 
  -1  12   2       39.19       42.88     14.80 o 
   0  12   2      273.05      331.08     19.91 o 
   1  12   2     1345.02     1532.67     61.68 o 
   2  12   2        0.50        6.10     16.36 o 
   3  12   2      772.79      819.38     42.96 o 
   4  12   2      120.54      156.96     41.16 o 
   5  12   2       75.51       67.86     28.96 o 
   6  12   2      286.45      338.84     58.52 o 
   7  12   2       35.05       56.60      9.67 o 
   8  12   2      635.84      631.11     47.10 o 
   9  12   2      144.57      179.58     20.43 o 
  10  12   2       50.65       30.58     19.67 o 
  -2  13   2        6.18      -11.01     20.55 o 
  -1  13   2       41.09       53.50     16.15 o 
   0  13   2        2.68       -0.23     20.06 o 
   1  13   2       73.96       70.88     24.82 o 
   2  13   2       33.49       46.96     21.07 o 
   3  13   2      258.00      292.17     55.75 o 
   4  13   2      273.69      354.04     57.41 o 
   7  13   2      258.14      281.05     43.81 o 
   8  13   2       36.90       40.79     17.53 o 
   9  13   2      167.11      139.45     46.56 o 
   1  14   2        0.09       30.88     33.87 o 
   2  14   2       36.15       43.76     43.96 o 
   3  14   2       12.03       15.62     41.63 o 
   4  14   2        0.64       27.67     41.47 o 
  -4 -14   3       15.86       16.45     28.18 o 
  -3 -14   3       28.72       68.57     32.02 o 
  -2 -14   3        8.46       -0.47     40.02 o 
  -8 -13   3       66.13       65.04     26.60 o 
  -7 -13   3        1.50      -11.61     12.02 o 
  -6 -13   3      333.80      374.75     63.69 o 
  -5 -13   3       29.28       -9.97     35.81 o 
  -4 -13   3      231.07      224.07     38.10 o 
  -3 -13   3       87.90       95.19     24.94 o 
  -2 -13   3        2.11       -1.19     18.19 o 
  -1 -13   3       19.06       -1.94     55.17 o 
   0 -13   3        1.55        8.94     21.51 o 
   1 -13   3       32.37       19.76     16.12 o 
  -9 -12   3      111.27       78.54     22.03 o 
  -8 -12   3      124.85      147.09     15.96 o 
  -7 -12   3      176.51      181.83     15.26 o 
  -6 -12   3        6.82       -2.39     35.09 o 
  -5 -12   3      360.45      380.59     33.43 o 
  -4 -12   3       17.92        8.23     22.42 o 
  -3 -12   3      125.34      119.30     20.00 o 
  -2 -12   3      791.12      826.24     37.86 o 
  -1 -12   3       24.51        6.46     23.67 o 
   0 -12   3      524.36      501.17     62.13 o 
   1 -12   3       42.69       47.16     18.81 o 
   2 -12   3      189.40      210.00     21.56 o 
   3 -12   3      166.30      182.35     29.48 o 
 -10 -11   3       51.16       44.96     22.12 o 
  -9 -11   3      263.93      236.99     20.27 o 
  -8 -11   3      124.48      124.63     14.39 o 
  -7 -11   3      486.84      544.21     23.29 o 
  -6 -11   3     1253.88     1346.88     52.23 o 
  -5 -11   3       19.16       18.66     15.91 o 
  -4 -11   3      488.34      591.87     90.13 o 
  -3 -11   3      367.07      410.50     26.22 o 
  -2 -11   3      775.28      880.13     39.17 o 
  -1 -11   3     1643.20     1699.84     52.46 o 
   0 -11   3      151.63      150.79     14.48 o 
   1 -11   3      778.27      740.89     47.30 o 
   2 -11   3       52.65       42.80     15.37 o 
   3 -11   3       94.03      110.57     44.30 o 
   4 -11   3      287.64      343.92     28.52 o 
   5 -11   3       17.56      -25.23     27.92 o 
 -11 -10   3      112.25      100.72     18.50 o 
 -10 -10   3        6.29        1.28      9.33 o 
  -9 -10   3       53.90       56.02     11.89 o 
  -8 -10   3      155.29      126.36     13.21 o 
  -7 -10   3        0.10        1.32      8.04 o 
  -6 -10   3     1460.94     1495.67     47.21 o 
  -5 -10   3      463.40      506.35     23.31 o 
  -4 -10   3       12.95       12.24     11.12 o 
  -3 -10   3      516.17      551.13     27.45 o 
  -2 -10   3        0.11        7.92     11.58 o 
  -1 -10   3      710.97      731.27     31.57 o 
   0 -10   3       11.79        9.30      9.17 o 
   1 -10   3      159.34      189.87     20.65 o 
   2 -10   3      222.59      230.71     21.27 o 
   3 -10   3      107.72      112.75     17.88 o 
   4 -10   3      112.54      108.61     21.05 o 
   5 -10   3      253.62      272.39     42.35 o 
   6 -10   3      168.31      225.42     44.27 o 
 -12  -9   3        0.63      -15.94     15.94 o 
 -11  -9   3        0.01        0.29     11.69 o 
 -10  -9   3       16.71       14.67     10.15 o 
  -9  -9   3        0.00       -6.46      8.33 o 
  -8  -9   3        0.40       -1.78      7.72 o 
  -7  -9   3      360.42      301.95     14.51 o 
  -6  -9   3      147.28      145.34      9.82 o 
  -5  -9   3        0.09       -1.51      7.32 o 
  -4  -9   3        3.48       12.67      6.99 o 
  -3  -9   3       79.70       83.72     10.31 o 
  -2  -9   3      184.45      182.69     18.31 o 
  -1  -9   3        0.07       -3.06      6.01 o 
   0  -9   3        2.77        3.61      7.41 o 
   1  -9   3       65.95       47.79     21.85 o 
   2  -9   3       47.82       31.86     10.63 o 
   3  -9   3      548.45      532.87     24.36 o 
   4  -9   3      128.82      115.65     15.54 o 
   5  -9   3       60.09       45.94     18.06 o 
   6  -9   3       13.62      -16.42     17.05 o 
   7  -9   3        3.97      -12.82     31.87 o 
 -12  -8   3       94.83      108.21     20.94 o 
 -11  -8   3       64.33       44.09     12.38 o 
 -10  -8   3      220.86      214.77     14.45 o 
  -9  -8   3      762.48      827.91     24.56 o 
  -8  -8   3       62.39       37.20      8.15 o 
  -7  -8   3       37.15       37.45      6.50 o 
  -6  -8   3     1268.61     1292.06     20.67 o 
  -5  -8   3      754.59      786.53     20.71 o 
  -4  -8   3     1936.76     1843.00     33.54 o 
  -3  -8   3      800.75      724.20     21.63 o 
  -2  -8   3     1688.91     1839.04     44.29 o 
  -1  -8   3       50.47       49.77      6.59 o 
   0  -8   3      129.54      154.22     11.38 o 
   1  -8   3      140.59      164.27     12.66 o 
   2  -8   3       97.28      128.65     12.90 o 
   3  -8   3      470.11      484.42     21.97 o 
   4  -8   3       13.37       13.61     10.24 o 
   5  -8   3        1.22      -11.72     11.72 o 
   6  -8   3       23.46       10.52     14.03 o 
   7  -8   3        4.59       -4.13     13.35 o 
   8  -8   3       33.71       18.18     15.38 o 
 -12  -7   3       29.50       33.63     13.74 o 
 -11  -7   3      639.66      693.35     31.47 o 
 -10  -7   3        0.29        5.18      8.46 o 
  -9  -7   3     1796.82     1788.39     37.25 o 
  -8  -7   3        8.41        8.49      6.93 o 
  -7  -7   3     1602.60     1604.37     29.33 o 
  -6  -7   3     3586.90     3469.91     48.83 o 
  -5  -7   3      192.89      230.04      8.64 o 
  -4  -7   3     5580.80     5924.24     75.00 o 
  -3  -7   3     1649.07     1502.94     27.64 o 
  -2  -7   3      691.80      640.82     16.10 o 
  -1  -7   3     1483.67     1412.61     24.67 o 
   0  -7   3      427.93      460.56     16.49 o 
   1  -7   3     1300.06     1264.05     30.53 o 
   2  -7   3      943.57      892.90     25.96 o 
   3  -7   3      609.70      618.39     22.82 o 
   4  -7   3      454.38      430.58     20.73 o 
   5  -7   3      505.55      504.37     26.57 o 
   6  -7   3     1071.78     1049.41     36.36 o 
   7  -7   3      462.49      454.57     37.22 o 
   8  -7   3       22.94       11.07     12.97 o 
   9  -7   3       73.63       51.01     17.50 o 
 -13  -6   3      234.09      266.53     55.59 o 
 -12  -6   3        1.77        7.68     12.40 o 
 -11  -6   3      399.47      388.50     19.24 o 
 -10  -6   3      586.93      567.28     31.81 o 
  -9  -6   3      278.64      275.17     17.87 o 
  -8  -6   3     1355.01     1372.96     28.06 o 
  -7  -6   3      222.20      216.13     11.36 o 
  -6  -6   3     1167.97     1185.84     21.62 o 
  -5  -6   3      695.32      613.66     13.82 o 
  -4  -6   3      668.24      637.67     11.64 o 
  -3  -6   3     2354.02     2323.03     28.10 o 
  -2  -6   3      136.51      187.02      9.89 o 
  -1  -6   3     3297.34     3108.47     40.46 o 
   0  -6   3     4652.98     4282.86     53.10 o 
   1  -6   3       12.36        3.79      3.76 o 
   2  -6   3     3066.93     2992.07     89.73 o 
   3  -6   3        3.81        9.12      7.02 o 
   4  -6   3      784.76      709.11     27.28 o 
   5  -6   3       85.81      101.51     11.68 o 
   6  -6   3      456.30      441.35     20.81 o 
   7  -6   3      814.57      842.53     29.09 o 
   8  -6   3        5.67       19.29     12.35 o 
   9  -6   3      335.36      357.38     23.69 o 
  10  -6   3      112.13      141.33     21.05 o 
 -13  -5   3       13.83       -1.39     15.54 o 
 -12  -5   3        8.80       19.00     13.82 o 
 -11  -5   3        9.24       19.90     11.62 o 
 -10  -5   3      228.66      235.61     15.86 o 
  -9  -5   3       48.87       41.15      8.69 o 
  -8  -5   3       96.22       90.41      9.69 o 
  -7  -5   3       78.43       61.84      7.62 o 
  -6  -5   3      201.71      196.63     12.14 o 
  -5  -5   3      478.96      474.85     11.50 o 
  -4  -5   3     1152.72     1208.13     20.00 o 
  -3  -5   3     1160.18     1208.09     18.35 o 
  -2  -5   3     1135.31     1044.09     15.98 o 
  -1  -5   3      163.47      149.35      5.91 o 
   0  -5   3     3132.97     3302.75     38.64 o 
   1  -5   3     2916.49     2795.70     39.17 o 
   2  -5   3     2307.03     2200.62     32.86 o 
   3  -5   3      161.67      129.68     11.01 o 
   4  -5   3        0.31       -5.45      5.45 o 
   5  -5   3      496.04      486.03     19.53 o 
   6  -5   3        4.02        2.75      8.38 o 
   7  -5   3      420.11      391.62     20.09 o 
   8  -5   3      413.80      431.24     22.60 o 
   9  -5   3       81.16       96.22     18.25 o 
  10  -5   3      230.73      203.10     22.54 o 
 -13  -4   3        9.43       -0.54     15.41 o 
 -12  -4   3       34.48       24.22     13.44 o 
 -11  -4   3       88.59       67.89     11.67 o 
 -10  -4   3      109.10      102.76     14.33 o 
  -9  -4   3      106.11      131.11     11.18 o 
  -8  -4   3       10.81       22.52      7.04 o 
  -7  -4   3        7.14        5.68      5.17 o 
  -6  -4   3      309.34      314.95     11.74 o 
  -5  -4   3      115.31      117.86      6.90 o 
  -4  -4   3      620.19      618.07     12.56 o 
  -3  -4   3     1178.40     1184.29     16.91 o 
  -2  -4   3       19.75       37.26      3.51 o 
  -1  -4   3      417.46      528.59      9.43 o 
   0  -4   3       80.15      106.41      4.78 o 
   1  -4   3      854.90      919.82     22.87 o 
   2  -4   3      163.17      223.22     12.43 o 
   3  -4   3      818.31      956.00     50.07 o 
   4  -4   3      111.97      110.22      9.07 o 
   5  -4   3      263.45      302.07     17.57 o 
   6  -4   3      973.35      978.18     46.75 o 
   7  -4   3       65.90       72.10     14.06 o 
   8  -4   3      282.68      229.67     17.52 o 
   9  -4   3       73.45       79.53     15.95 o 
  10  -4   3        1.45      -12.48     12.48 o 
  11  -4   3       56.34       47.12     24.08 o 
 -13  -3   3       68.28       61.64     17.37 o 
 -12  -3   3       59.40       55.51     16.52 o 
 -11  -3   3      192.20      227.49     16.40 o 
 -10  -3   3        3.00        0.02      8.53 o 
  -9  -3   3      743.10      721.86     24.84 o 
  -8  -3   3     1615.63     1770.91     31.56 o 
  -7  -3   3        3.03        8.07      5.54 o 
  -6  -3   3     1964.25     1902.57     39.76 o 
  -5  -3   3        1.44        4.28      4.10 o 
  -4  -3   3     4936.80     5292.25     66.95 o 
  -3  -3   3       91.58      117.70      7.26 o 
  -2  -3   3      113.03      139.15      6.08 o 
  -1  -3   3      785.50      664.22     11.32 o 
   0  -3   3       60.62       71.93      3.18 o 
   1  -3   3       16.40       40.63      7.09 o 
   2  -3   3     8004.07     7864.38    120.13 o 
   3  -3   3      101.28       96.92     10.59 o 
   4  -3   3      162.90      173.28      7.12 o 
   5  -3   3      626.28      638.57     16.32 o 
   6  -3   3       40.31       29.96      6.76 o 
   7  -3   3      209.91      203.46     11.96 o 
   8  -3   3       60.88       60.32     10.89 o 
   9  -3   3      181.98      206.18     15.67 o 
  10  -3   3      167.82      134.12     23.95 o 
  11  -3   3        1.84      -12.58     20.10 o 
 -13  -2   3      150.57      180.32     37.06 o 
 -12  -2   3       41.06       12.33     12.57 o 
 -11  -2   3      482.32      460.98     34.55 o 
 -10  -2   3      799.91      834.69     26.99 o 
  -9  -2   3      163.81      183.77     16.25 o 
  -8  -2   3     1463.10     1484.47     32.79 o 
  -7  -2   3     1461.59     1487.49     28.88 o 
  -6  -2   3      777.45      758.07     16.92 o 
  -5  -2   3     3170.19     3226.29     43.47 o 
  -4  -2   3     1562.27     1833.42     28.01 o 
  -3  -2   3     2844.65     2581.24     45.86 o 
  -2  -2   3      254.56      330.19     10.39 o 
  -1  -2   3     2443.76     2904.14     64.23 o 
   0  -2   3    23995.23    23154.07    387.55 o 
   1  -2   3     3579.97     4039.76     89.26 o 
   2  -2   3    11857.50    12771.01    187.88 o 
   3  -2   3     5989.93     5804.53     70.07 o 
   4  -2   3     8995.83     9121.72     95.04 o 
   5  -2   3      116.08       91.34      6.60 o 
   6  -2   3      404.52      470.41     13.63 o 
   7  -2   3     1896.30     1960.06     31.58 o 
   8  -2   3      876.00      872.98     31.53 o 
   9  -2   3      367.54      339.57     26.83 o 
  10  -2   3      230.87      236.75     25.76 o 
  11  -2   3      118.27      118.16     17.39 o 
  12  -2   3      148.61      165.34     19.90 o 
 -12  -1   3      293.43      289.25     26.77 o 
 -11  -1   3       30.61       45.38     16.35 o 
 -10  -1   3      963.27      983.36     33.85 o 
  -9  -1   3       66.53       85.25     15.45 o 
  -8  -1   3      595.91      596.13     20.51 o 
  -7  -1   3     1183.53     1213.99     22.43 o 
  -6  -1   3      578.93      600.96     13.99 o 
  -5  -1   3     2885.78     2706.90     36.49 o 
  -4  -1   3      102.35       95.45      5.46 o 
  -3  -1   3      229.93      357.00     11.99 o 
  -2  -1   3     4709.07     3982.18     58.91 o 
  -1  -1   3      607.34      448.15     12.11 o 
   0  -1   3     5191.67     4948.27     76.74 o 
   1  -1   3     1656.25     2128.78     79.97 o 
   2  -1   3    17890.54    17803.89    258.97 o 
   3  -1   3     6725.40     6944.95     72.93 o 
   4  -1   3      647.95      865.25     12.44 o 
   5  -1   3    10199.08    10194.49    101.00 o 
   6  -1   3     7336.91     7566.86     68.25 o 
   7  -1   3      717.70      777.28     14.10 o 
   8  -1   3     3429.65     3291.01     49.01 o 
   9  -1   3      128.23      133.37     14.80 o 
  10  -1   3      578.87      604.86     26.60 o 
  11  -1   3       45.93       83.05     15.36 o 
  12  -1   3       31.18       29.66     22.34 o 
 -12   0   3       19.14       58.77     47.08 o 
 -11   0   3       31.28        9.18     18.89 o 
 -10   0   3        5.88       10.32     10.91 o 
  -9   0   3      118.38      105.39     11.74 o 
  -8   0   3       47.26       37.37      7.80 o 
  -7   0   3       35.51       36.49      6.50 o 
  -6   0   3      829.13      859.38     18.86 o 
  -5   0   3       13.89       15.38      4.14 o 
  -4   0   3     1153.72      974.77     19.04 o 
  -3   0   3      740.12      626.19     20.57 o 
  -2   0   3     3328.52     3845.01     62.72 o 
  -1   0   3     2269.17     2244.16     34.25 o 
   0   0   3      354.29      321.33     10.65 o 
   1   0   3     6852.37     7555.93    113.92 o 
   2   0   3     1055.52     1379.63     23.90 o 
   3   0   3      802.76      637.70      9.69 o 
   4   0   3     2403.17     2640.93     29.16 o 
   5   0   3      149.16      193.91      9.57 o 
   6   0   3     1852.19     1758.42     22.13 o 
   7   0   3     1842.66     1898.94     24.57 o 
   8   0   3     1445.22     1478.23     21.70 o 
   9   0   3      752.49      771.25     20.74 o 
  10   0   3      918.17      850.05     26.84 o 
  11   0   3      120.87      132.83     23.72 o 
  12   0   3       46.90       53.61     23.38 o 
  13   0   3       96.30       81.37     53.12 o 
 -12   1   3       47.97       47.23     43.03 o 
 -11   1   3        0.49        3.20     18.36 o 
 -10   1   3       70.82       59.65     12.05 o 
  -9   1   3       11.49        3.84      8.12 o 
  -8   1   3       69.62       71.13     10.15 o 
  -7   1   3      434.99      431.13     16.30 o 
  -6   1   3        0.74        1.63      4.61 o 
  -5   1   3        0.51       -0.99      4.24 o 
  -4   1   3       10.25       15.02      4.02 o 
  -3   1   3      374.95      354.29      9.09 o 
  -2   1   3      269.79      295.90     21.40 o 
  -1   1   3      456.28      475.76     23.62 o 
   0   1   3     1611.27     1696.35     75.60 o 
   1   1   3       70.97       54.73      4.17 o 
   2   1   3     1440.40     1918.81     37.47 o 
   4   1   3      890.92     1166.06     16.06 o 
   5   1   3       27.63       18.04      2.95 o 
   6   1   3       44.35       21.56      3.61 o 
   7   1   3      206.97      191.66      8.63 o 
   8   1   3       46.16       39.70      5.29 o 
   9   1   3       49.78       48.15      7.42 o 
  10   1   3      235.16      212.06     14.58 o 
  11   1   3        6.95       14.72     13.27 o 
  12   1   3        0.53      -16.63     18.81 o 
  13   1   3       16.07       29.69     23.86 o 
 -11   2   3      137.85      148.22     19.58 o 
 -10   2   3        4.60        9.97     13.25 o 
  -9   2   3      359.72      383.69     23.09 o 
  -8   2   3      225.89      218.63     30.22 o 
  -7   2   3      102.92      123.51     11.80 o 
  -6   2   3      413.48      433.76     14.50 o 
  -5   2   3     3193.51     3150.73     42.44 o 
  -4   2   3       37.15       31.15      5.51 o 
  -3   2   3     2942.39     2955.90     44.11 o 
  -2   2   3     4259.09     4421.61     69.51 o 
  -1   2   3     3084.61     3447.87     75.81 o 
   0   2   3       24.87       12.87      6.64 o 
   1   2   3     1102.84     1554.03     68.70 o 
   2   2   3     8024.74     7546.85     99.69 o 
   4   2   3     4054.78     3848.02     56.62 o 
   5   2   3      190.39      200.51      7.95 o 
   6   2   3     1198.98     1135.90     23.60 o 
   7   2   3     2456.55     2422.89     31.22 o 
   8   2   3      600.58      577.88     19.31 o 
   9   2   3       50.37       30.66      7.05 o 
  10   2   3     1414.45     1386.43     29.89 o 
  11   2   3        0.76        1.98      9.46 o 
  12   2   3       80.09       66.27     23.12 o 
  13   2   3        7.80       -7.66     21.31 o 
 -11   3   3        0.98       25.57     18.48 o 
 -10   3   3      207.50      205.89     28.83 o 
  -9   3   3      248.72      277.93     21.50 o 
  -8   3   3       51.02       53.58     12.45 o 
  -7   3   3      242.33      245.53     14.46 o 
  -6   3   3       69.75       83.98      9.68 o 
  -5   3   3     1621.58     1575.63     28.32 o 
  -4   3   3     4343.24     4331.45     58.09 o 
  -3   3   3       19.24       15.25      4.17 o 
  -2   3   3     8306.24     8143.63    109.56 o 
  -1   3   3      987.27     1334.14     28.41 o 
   0   3   3      740.87      535.69     14.09 o 
   1   3   3     5759.12     5013.05     75.35 o 
   2   3   3     4685.55     5573.83     75.05 o 
   3   3   3       42.26       44.40      3.80 o 
   4   3   3       58.82      119.14      6.13 o 
   5   3   3     5946.41     6025.54     73.34 o 
   6   3   3      775.46      687.39     15.79 o 
   7   3   3      145.37      110.54      9.52 o 
   8   3   3     3775.71     3622.49     47.68 o 
   9   3   3      551.76      526.96     15.73 o 
  10   3   3     1124.66     1145.65     29.29 o 
  11   3   3      889.15      935.58     24.94 o 
  12   3   3       63.79       76.83     18.21 o 
  13   3   3      356.67      388.19     27.96 o 
 -11   4   3       12.20       21.33     26.94 o 
 -10   4   3       10.03        8.37     16.24 o 
  -9   4   3      858.22      931.59     60.75 o 
  -8   4   3      105.15      105.11     18.28 o 
  -7   4   3      251.58      225.33     17.53 o 
  -6   4   3       48.56       44.78      8.91 o 
  -5   4   3       26.50       40.26      7.11 o 
  -4   4   3     2612.58     2456.53     37.99 o 
  -3   4   3     3288.83     3420.36     47.68 o 
  -2   4   3       92.24      141.10      8.00 o 
  -1   4   3    13820.30    13470.66    161.35 o 
   0   4   3     1752.60     2101.93     49.42 o 
   1   4   3     1660.09     1707.25     28.94 o 
   2   4   3     5934.27     5867.08     71.52 o 
   3   4   3    17620.44    18349.82    235.22 o 
   4   4   3     6294.45     6043.02     84.54 o 
   5   4   3      773.47      803.49     14.30 o 
   6   4   3     9964.68    10033.12    118.45 o 
   7   4   3     1866.99     1813.43     30.43 o 
   8   4   3     2196.80     2169.46     36.01 o 
   9   4   3     1220.20     1199.82     26.01 o 
  10   4   3        0.18       -6.19      6.19 o 
  11   4   3      226.15      240.84     14.67 o 
  12   4   3      170.78      193.67     14.77 o 
  13   4   3        9.85       -1.44     13.51 o 
 -10   5   3       22.42       12.33     16.46 o 
  -9   5   3        0.00       -2.71     15.63 o 
  -8   5   3      130.05      121.57     17.86 o 
  -7   5   3      151.22      181.02     16.74 o 
  -6   5   3     2587.96     2578.80     53.51 o 
  -5   5   3      266.97      261.82     16.06 o 
  -4   5   3       87.47       84.00     10.17 o 
  -3   5   3     2030.68     2011.56     31.98 o 
  -2   5   3      507.61      598.02     21.63 o 
  -1   5   3      227.22      235.60      8.40 o 
   0   5   3      369.15      329.38      9.00 o 
   1   5   3      318.60      299.87     12.05 o 
   2   5   3     2561.87     2509.87     33.85 o 
   3   5   3     6109.12     6418.36     86.11 o 
   4   5   3     2936.21     3139.77     42.43 o 
   5   5   3      295.25      280.96     11.60 o 
   6   5   3      287.07      303.46      9.37 o 
   7   5   3     2676.44     2645.30     39.90 o 
   8   5   3     2109.64     2024.88     34.50 o 
   9   5   3      162.87      155.06     11.37 o 
  10   5   3      134.60      140.67     11.85 o 
  11   5   3       25.23       18.71     11.20 o 
  12   5   3       90.52       82.84     13.51 o 
  13   5   3       27.58       10.96     13.79 o 
  -9   6   3        3.86       -5.64     15.69 o 
  -8   6   3       11.83       22.97     14.52 o 
  -7   6   3        2.37       -9.94     10.71 o 
  -6   6   3      604.29      534.18     23.37 o 
  -5   6   3       17.49       17.68     11.45 o 
  -4   6   3      149.74      132.19     14.88 o 
  -3   6   3        6.48       -5.71      6.45 o 
  -2   6   3      341.14      329.15     12.81 o 
  -1   6   3      195.03      192.00     23.38 o 
   0   6   3      843.86      816.36     16.12 o 
   1   6   3      156.45      184.17      7.92 o 
   2   6   3      246.22      223.67      6.93 o 
   3   6   3     2587.29     2802.77     57.11 o 
   4   6   3       94.05       99.74      4.58 o 
   5   6   3       63.68       65.41      6.04 o 
   6   6   3      273.01      263.99     13.53 o 
   7   6   3        0.52        0.69      4.93 o 
   8   6   3      103.25      102.97      8.99 o 
   9   6   3       71.24       54.80      8.96 o 
  10   6   3       69.02       67.51     10.72 o 
  11   6   3      233.57      257.36     17.05 o 
  12   6   3      354.26      355.63     20.61 o 
  13   6   3        0.28        0.86     12.72 o 
  -9   7   3      102.27      127.89     34.31 o 
  -8   7   3        2.62       -3.44     21.41 o 
  -7   7   3      541.67      586.39     27.37 o 
  -6   7   3      212.65      180.78     17.32 o 
  -5   7   3      328.33      292.45     18.77 o 
  -4   7   3     1113.99      989.78     35.57 o 
  -3   7   3        0.82       -1.70      8.92 o 
  -2   7   3      511.13      478.65     23.69 o 
  -1   7   3     3146.37     3251.91     87.94 o 
   0   7   3     1089.60     1009.70     22.11 o 
   1   7   3      406.91      428.58      9.98 o 
   2   7   3       38.32       44.27      3.83 o 
   3   7   3     4339.05     4339.70     84.31 o 
   4   7   3     3942.95     3987.67     59.16 o 
   5   7   3      523.16      515.53     13.79 o 
   6   7   3      300.51      263.87     14.84 o 
   7   7   3        1.60        1.68      5.11 o 
   8   7   3      268.45      265.17     12.25 o 
   9   7   3      647.87      600.10     24.94 o 
  10   7   3      586.87      506.08     20.15 o 
  11   7   3      470.32      487.16     21.33 o 
  12   7   3      285.16      252.42     18.25 o 
  13   7   3       18.97       31.97     14.30 o 
  -8   8   3      115.94      109.22     25.97 o 
  -7   8   3       28.41       41.70     14.96 o 
  -6   8   3      908.07      906.35     42.99 o 
  -5   8   3       70.84       46.10     15.42 o 
  -4   8   3      589.09      570.49     29.48 o 
  -3   8   3     2319.68     2236.32     58.08 o 
  -2   8   3       60.75       80.07     13.08 o 
  -1   8   3     3933.43     3982.32     82.54 o 
   0   8   3      704.91      670.65     30.30 o 
   1   8   3      240.87      201.65      9.47 o 
   2   8   3     3021.50     2971.25     47.06 o 
   3   8   3        1.63        4.03      6.71 o 
   4   8   3     5485.55     5522.93     93.54 o 
   5   8   3      390.85      346.75     25.75 o 
   6   8   3      657.93      633.00     18.79 o 
   7   8   3      279.34      289.30     12.93 o 
   8   8   3       22.85       10.72      6.65 o 
   9   8   3      903.03      971.78     26.95 o 
  10   8   3      310.47      317.09     17.06 o 
  11   8   3      648.97      626.89     23.77 o 
  12   8   3      833.03      840.23     31.30 o 
  13   8   3       30.66       12.25     18.42 o 
  -7   9   3        1.30       13.79     18.47 o 
  -6   9   3       55.09       64.14     21.44 o 
  -5   9   3      451.53      466.84     31.00 o 
  -4   9   3      107.80       91.69     17.83 o 
  -3   9   3      467.54      508.68     34.15 o 
  -2   9   3     1962.62     1918.60     52.13 o 
  -1   9   3      479.20      445.17     39.59 o 
   0   9   3     1703.50     1778.26     45.24 o 
   1   9   3       45.80       46.45      9.00 o 
   2   9   3      772.13      808.46     29.06 o 
   3   9   3     2484.42     2564.67     46.94 o 
   4   9   3       22.89       33.41      7.57 o 
   5   9   3     1472.16     1454.76     27.36 o 
   6   9   3       18.55        3.24      7.33 o 
   7   9   3      792.83      814.76     36.15 o 
   8   9   3      128.21      122.22     17.90 o 
   9   9   3      142.15      120.39     17.00 o 
  10   9   3      673.53      697.94     24.73 o 
  11   9   3        0.27       -2.79     10.36 o 
  12   9   3       56.36       38.34     16.87 o 
  -6  10   3        0.75        2.14     25.77 o 
  -5  10   3       21.13       20.95     17.72 o 
  -4  10   3        3.10       -8.07     13.39 o 
  -3  10   3       17.33       13.00     13.79 o 
  -2  10   3      292.30      225.56     20.63 o 
  -1  10   3       22.11       35.08     12.46 o 
   0  10   3      125.30      112.34     13.75 o 
   1  10   3      169.05      141.39     17.81 o 
   2  10   3      194.95      181.49     21.05 o 
   3  10   3      248.32      272.89     19.42 o 
   4  10   3      521.37      552.89     25.42 o 
   5  10   3        1.83       -4.02      8.42 o 
   6  10   3        1.47       -5.40      5.40 o 
   7  10   3       52.13       47.24     13.76 o 
   8  10   3      217.80      223.57     15.70 o 
   9  10   3       63.97       67.33     16.07 o 
  10  10   3      232.27      229.35     15.30 o 
  11  10   3       26.81       21.05     11.31 o 
  12  10   3       47.95       32.75     16.58 o 
  -5  11   3        1.90        6.75     24.79 o 
  -4  11   3       51.57       48.41     19.15 o 
  -3  11   3        6.53       16.59     15.42 o 
  -2  11   3       19.22        9.49     14.62 o 
  -1  11   3       96.19      113.22     16.79 o 
   0  11   3       48.65       62.00     12.66 o 
   1  11   3     1976.18     2008.51     68.75 o 
   2  11   3     1225.37     1158.15     49.91 o 
   3  11   3       42.55       40.89     15.16 o 
   4  11   3      169.09      196.41     33.91 o 
   5  11   3        5.24        4.03     10.78 o 
   6  11   3        0.70        2.58      7.08 o 
   7  11   3       22.03       18.64      8.15 o 
   8  11   3      140.56      144.62     13.44 o 
   9  11   3       22.56       17.97     11.00 o 
  10  11   3       83.70       63.49     14.35 o 
  11  11   3        5.39        5.26     18.99 o 
  -3  12   3      456.65      542.56     89.20 o 
  -2  12   3        5.03      -14.17     14.17 o 
  -1  12   3      183.16      180.81     19.88 o 
   0  12   3      228.88      242.59     19.01 o 
   1  12   3      232.28      311.64     58.63 o 
   2  12   3      449.92      507.97     36.11 o 
   3  12   3        0.10       27.20     32.39 o 
   4  12   3      389.30      420.68     54.97 o 
   5  12   3      508.15      512.01     41.22 o 
   6  12   3       16.25        8.64     20.58 o 
   7  12   3      423.54      428.23     45.91 o 
   8  12   3        1.89       -0.14     12.36 o 
   9  12   3      152.66      138.18     16.36 o 
  10  12   3       48.79       51.73     25.11 o 
  -2  13   3       74.58      101.59     45.26 o 
  -1  13   3      125.98      158.46     41.41 o 
   0  13   3      368.33      371.85     37.36 o 
   1  13   3       33.16        6.05     19.53 o 
   2  13   3      591.92      721.14     43.95 o 
   3  13   3      763.66      820.87     76.35 o 
   4  13   3        1.81       42.46     36.02 o 
   5  13   3      260.44      318.64     53.20 o 
   6  13   3      226.74      203.88     43.03 o 
   7  13   3      157.82      162.57     13.51 o 
   8  13   3      100.85      125.79     14.53 o 
   9  13   3       60.28       63.70     15.46 o 
   1  14   3       96.86      108.41     49.80 o 
   2  14   3        2.72       29.48     43.44 o 
   3  14   3       77.84       70.33     44.74 o 
   4  14   3       40.70       85.59     44.69 o 
  -4 -14   4       19.41       31.35     28.24 o 
  -2 -14   4       72.69      113.83     48.27 o 
  -8 -13   4        1.98      -11.06     32.08 o 
  -7 -13   4       10.09       21.30     18.53 o 
  -6 -13   4       93.17       84.66     47.28 o 
  -5 -13   4        6.29        2.19     18.65 o 
  -4 -13   4      126.92      157.39     39.94 o 
  -3 -13   4        0.78        2.34     21.85 o 
  -2 -13   4       60.33       76.70     24.09 o 
  -1 -13   4       34.41       22.29     24.65 o 
   0 -13   4        9.21        2.49     39.65 o 
   1 -13   4       69.25      101.83     19.71 o 
  -9 -12   4      166.44      149.31     25.65 o 
  -8 -12   4        1.57      -10.99     10.99 o 
  -7 -12   4       25.75       32.80     11.90 o 
  -6 -12   4      107.90       80.97     41.52 o 
  -5 -12   4       15.06       32.33     18.64 o 
  -4 -12   4       45.35       78.45     21.68 o 
  -3 -12   4       30.04       29.59     16.12 o 
  -2 -12   4       65.25       74.74     18.27 o 
  -1 -12   4        3.75       -7.82     14.82 o 
   0 -12   4       67.44       72.91     36.46 o 
   1 -12   4        3.95      -12.24     12.24 o 
   2 -12   4       12.15        4.08     15.01 o 
   3 -12   4       13.27       45.78     26.83 o 
 -10 -11   4      190.41      198.17     27.95 o 
  -9 -11   4       47.92       37.92     11.95 o 
  -8 -11   4      375.61      363.73     26.88 o 
  -7 -11   4       22.00       20.73     10.76 o 
  -6 -11   4      365.26      404.32     23.79 o 
  -5 -11   4      600.09      607.32     37.04 o 
  -4 -11   4       52.16       23.91     16.73 o 
  -3 -11   4      761.43      791.52     34.78 o 
  -2 -11   4      334.69      359.92     26.00 o 
  -1 -11   4      607.58      622.39     32.39 o 
   0 -11   4      152.66      174.93     19.85 o 
   1 -11   4      209.70      196.67     17.35 o 
   2 -11   4      170.34      153.06     19.30 o 
   3 -11   4      108.03       78.03     18.20 o 
   4 -11   4       68.45       55.81     35.74 o 
   5 -11   4      103.05      164.38     40.38 o 
 -11 -10   4       27.47       32.79     16.75 o 
 -10 -10   4      207.82      200.12     15.27 o 
  -9 -10   4      183.97      212.16     19.86 o 
  -8 -10   4       46.79       40.24     11.00 o 
  -7 -10   4     1360.07     1344.73     33.27 o 
  -6 -10   4      119.37      114.18     22.55 o 
  -5 -10   4     1267.85     1279.97     36.88 o 
  -4 -10   4      774.99      773.64     58.78 o 
  -3 -10   4      185.59      205.62     19.58 o 
  -2 -10   4     2084.59     2069.23     56.78 o 
  -1 -10   4        0.45        5.36     11.25 o 
   0 -10   4      844.01      830.71     26.36 o 
   1 -10   4      227.96      266.28     17.59 o 
   2 -10   4      634.92      616.85     39.28 o 
   3 -10   4      828.40      853.25     31.65 o 
   4 -10   4       19.54       27.11     19.96 o 
   5 -10   4      464.04      508.62     37.32 o 
   6 -10   4       11.40       11.32     33.11 o 
 -11  -9   4      384.52      398.01     27.86 o 
 -10  -9   4       76.09       68.83     12.35 o 
  -9  -9   4      207.91      217.35     14.21 o 
  -8  -9   4        4.69       -0.62      7.97 o 
  -7  -9   4     1193.76     1211.30     24.75 o 
  -6  -9   4      939.15      884.61     22.58 o 
  -5  -9   4       23.12       16.89      7.43 o 
  -4  -9   4      969.80      955.66     31.26 o 
  -3  -9   4      408.54      379.82     21.14 o 
  -2  -9   4       94.96      119.45     16.33 o 
  -1  -9   4      640.78      691.03     34.33 o 
   0  -9   4       32.76       40.11      9.39 o 
   1  -9   4      866.31      828.59     26.50 o 
   2  -9   4      495.69      444.93     21.41 o 
   3  -9   4       28.68       24.16     20.74 o 
   4  -9   4      653.90      668.44     31.74 o 
   5  -9   4      142.14      128.07     21.52 o 
   6  -9   4      242.40      237.90     28.99 o 
   7  -9   4      101.92       86.11     36.49 o 
 -12  -8   4        0.06      -16.19     16.19 o 
 -11  -8   4        7.37        7.71     10.85 o 
 -10  -8   4        2.73        0.95      8.95 o 
  -9  -8   4       21.03       13.75      9.17 o 
  -8  -8   4       64.79       34.59      8.20 o 
  -7  -8   4      177.60      189.48     10.90 o 
  -6  -8   4       32.40       24.76      5.96 o 
  -5  -8   4      138.92      151.42      8.52 o 
  -4  -8   4       42.37       40.72      7.17 o 
  -3  -8   4       15.33       17.94      6.46 o 
  -2  -8   4        0.17       -2.47      5.15 o 
  -1  -8   4      199.94      185.55     11.36 o 
   0  -8   4        9.58       11.75      7.24 o 
   1  -8   4      294.33      268.68     15.48 o 
   2  -8   4      284.98      299.37     17.37 o 
   3  -8   4       47.98       48.86     11.11 o 
   4  -8   4       85.27       82.83     14.83 o 
   5  -8   4        1.01        2.47     12.72 o 
   6  -8   4      123.81      118.43     19.44 o 
   7  -8   4        8.45       15.32     12.45 o 
   8  -8   4        0.53        0.99     15.09 o 
 -12  -7   4       15.36       10.19     16.09 o 
 -11  -7   4        8.93       13.18     12.07 o 
 -10  -7   4      890.80      847.83     26.94 o 
  -9  -7   4       10.65       10.24      8.83 o 
  -8  -7   4     1126.11     1122.73     36.23 o 
  -7  -7   4      633.95      720.71     20.72 o 
  -6  -7   4       17.46        7.88      5.57 o 
  -5  -7   4     1492.71     1469.35     36.26 o 
  -4  -7   4      501.55      580.96     11.94 o 
  -3  -7   4      745.57      742.90     13.03 o 
  -2  -7   4      872.69      855.38     13.75 o 
  -1  -7   4      865.19      846.90     14.94 o 
   0  -7   4     1500.44     1499.81     33.31 o 
   1  -7   4     1119.70     1081.92     27.95 o 
   2  -7   4      753.16      704.89     23.48 o 
   3  -7   4      508.22      504.51     38.98 o 
   4  -7   4       30.60       21.12     10.88 o 
   5  -7   4       84.69       71.59     14.38 o 
   6  -7   4       27.70       27.89     11.69 o 
   7  -7   4       82.40       49.28     13.50 o 
   8  -7   4       38.69       17.65     13.24 o 
   9  -7   4       15.38       16.86     14.73 o 
 -12  -6   4      173.81      218.72     34.32 o 
 -11  -6   4       82.91      101.15     14.96 o 
 -10  -6   4      687.48      630.58     23.38 o 
  -9  -6   4     1803.58     1870.08     58.70 o 
  -8  -6   4      436.14      458.49     16.72 o 
  -7  -6   4     2194.62     2109.32     35.57 o 
  -6  -6   4      316.52      329.15     14.44 o 
  -5  -6   4      150.99      134.52      7.63 o 
  -4  -6   4     2444.24     2380.68     31.00 o 
  -3  -6   4       47.51       51.21      4.32 o 
  -2  -6   4     4821.59     4515.78     52.84 o 
  -1  -6   4       13.96       11.56      4.70 o 
   0  -6   4     2587.41     2444.64     35.31 o 
   1  -6   4     7050.13     6876.54    110.30 o 
   2  -6   4      129.37      130.49     11.25 o 
   3  -6   4     1800.57     1677.75     55.68 o 
   4  -6   4       96.77      111.39     13.78 o 
   5  -6   4       38.76       46.16      9.86 o 
   6  -6   4       59.93       61.70     11.67 o 
   7  -6   4      144.59      167.09     16.22 o 
   8  -6   4      201.42      179.23     18.92 o 
   9  -6   4       29.24       48.07     15.02 o 
  10  -6   4       91.72       86.48     25.20 o 
 -12  -5   4        5.77       -0.58     18.37 o 
 -11  -5   4      121.97      108.65     15.52 o 
 -10  -5   4       10.61       23.84     10.68 o 
  -9  -5   4      744.20      764.88     23.90 o 
  -8  -5   4      148.27      147.64     12.68 o 
  -7  -5   4      495.68      505.28     19.94 o 
  -6  -5   4     2949.97     2846.09     39.91 o 
  -5  -5   4       70.19       71.98      6.03 o 
  -4  -5   4     3132.72     2992.11     41.69 o 
  -3  -5   4      725.64      670.16     12.51 o 
  -2  -5   4     4774.47     4677.69     53.74 o 
  -1  -5   4     3149.09     2828.84     34.29 o 
   0  -5   4      252.01      223.40      6.98 o 
   1  -5   4     2061.30     1928.85     38.11 o 
   2  -5   4     3895.10     3548.88     62.62 o 
   3  -5   4       64.03       41.87      8.57 o 
   4  -5   4     2039.17     1996.15     39.85 o 
   5  -5   4        2.13        5.57      7.95 o 
   6  -5   4      901.37      900.81     27.32 o 
   7  -5   4      194.20      217.61     24.94 o 
   8  -5   4       28.86       18.40     11.73 o 
   9  -5   4      966.37     1005.76     55.70 o 
  10  -5   4       64.57       54.45     23.48 o 
 -12  -4   4        2.14       -8.75     14.34 o 
 -11  -4   4        9.27       -6.08      9.81 o 
 -10  -4   4      272.04      239.05     17.58 o 
  -9  -4   4        2.30        4.15      7.99 o 
  -8  -4   4      251.28      254.73     13.28 o 
  -7  -4   4       11.95       21.83      6.14 o 
  -6  -4   4      370.00      395.10     16.64 o 
  -5  -4   4      160.84      168.34     11.10 o 
  -4  -4   4       13.52       17.17      3.97 o 
  -3  -4   4     5948.09     5744.37     66.17 o 
  -2  -4   4     3729.15     3805.31     44.21 o 
  -1  -4   4      598.60      580.10     10.40 o 
   0  -4   4     1069.41      901.56     15.77 o 
   1  -4   4      216.30      240.06     10.76 o 
   2  -4   4     3404.66     3059.32     61.31 o 
   3  -4   4      251.11      238.01     21.35 o 
   4  -4   4      561.27      439.07     14.48 o 
   5  -4   4      614.03      642.70     20.59 o 
   6  -4   4     1294.21     1259.09     31.89 o 
   7  -4   4     1649.22     1678.29     40.15 o 
   8  -4   4       99.35       98.47     14.15 o 
   9  -4   4      556.00      530.44     31.07 o 
  10  -4   4      280.06      341.56     31.81 o 
  11  -4   4      107.64       85.92     25.28 o 
 -12  -3   4        9.03        8.06     15.54 o 
 -11  -3   4        2.22        0.38      9.73 o 
 -10  -3   4        0.14        6.57      8.99 o 
  -9  -3   4      193.20      186.55     13.41 o 
  -8  -3   4       16.77        4.20      7.95 o 
  -7  -3   4      322.11      360.13     14.96 o 
  -6  -3   4       91.24       81.65      7.14 o 
  -5  -3   4      490.21      529.11     16.73 o 
  -4  -3   4        3.01        0.12      3.38 o 
  -3  -3   4      744.53      756.51     18.04 o 
  -2  -3   4      557.75      551.98     12.42 o 
  -1  -3   4      172.99      110.99     12.17 o 
   0  -3   4     6908.38     7062.89     95.38 o 
   1  -3   4     1382.77     1498.92     40.60 o 
   2  -3   4       32.28       37.39      9.86 o 
   3  -3   4     2186.24     2238.10     30.92 o 
   4  -3   4      241.28      272.07      7.41 o 
   5  -3   4     1581.50     1628.18     24.05 o 
   6  -3   4       94.44       88.57      8.43 o 
   7  -3   4       61.57       34.56      8.07 o 
   8  -3   4      429.79      432.61     18.33 o 
   9  -3   4       92.84       74.88     11.71 o 
  10  -3   4      252.53      297.60     20.88 o 
  11  -3   4        3.66        2.55     20.33 o 
 -12  -2   4       55.78       53.12     17.28 o 
 -11  -2   4       45.58       31.36     12.17 o 
 -10  -2   4        1.14        3.16      9.88 o 
  -9  -2   4      635.05      704.66     23.99 o 
  -8  -2   4      519.95      505.94     19.32 o 
  -7  -2   4      593.85      601.26     17.98 o 
  -6  -2   4     1391.81     1461.23     27.52 o 
  -5  -2   4     6345.69     7188.47     97.61 o 
  -4  -2   4     1964.34     2129.31     34.37 o 
  -3  -2   4      477.03      639.92     17.71 o 
  -2  -2   4     1889.50     1595.10     33.05 o 
  -1  -2   4     4371.15     4660.78    126.72 o 
   0  -2   4     1416.29     1314.46     29.36 o 
   1  -2   4     3956.44     4474.27     98.71 o 
   2  -2   4       13.58        2.05      4.55 o 
   3  -2   4        5.02       21.41      2.72 o 
   4  -2   4      951.17      908.37     12.30 o 
   5  -2   4      585.08      571.92     12.23 o 
   6  -2   4     1437.55     1426.01     23.16 o 
   7  -2   4        2.95       14.31      5.89 o 
   8  -2   4      198.33      214.63     27.07 o 
   9  -2   4       56.71       38.36     12.11 o 
  10  -2   4       21.64       28.63     13.16 o 
  11  -2   4        5.51        0.68     13.38 o 
  12  -2   4        0.57      -13.57     13.57 o 
 -12  -1   4       17.17       -1.52     21.04 o 
 -11  -1   4      519.63      579.14     32.17 o 
 -10  -1   4      170.15      155.92     21.55 o 
  -9  -1   4     1107.63     1161.32     45.80 o 
  -8  -1   4      611.16      608.91     29.72 o 
  -7  -1   4       68.42       76.24      6.99 o 
  -6  -1   4     2125.92     2132.16     31.85 o 
  -5  -1   4       98.10       83.25      5.97 o 
  -4  -1   4     2192.35     1918.34     27.09 o 
  -3  -1   4       21.22       43.58      6.30 o 
  -2  -1   4     2920.52     3596.79     54.61 o 
  -1  -1   4    35050.16    33644.70    608.88 o 
   0  -1   4       69.58       49.35      5.73 o 
   1  -1   4    20829.71    23630.23    664.21 o 
   2  -1   4    10857.57    10547.99    139.64 o 
   3  -1   4     2642.63     2414.26     27.61 o 
   4  -1   4     3303.96     3374.41     36.10 o 
   5  -1   4      643.29      634.22     12.12 o 
   6  -1   4     8295.70     8560.19     79.33 o 
   7  -1   4      586.72      594.50     13.68 o 
   8  -1   4      381.99      360.51     15.74 o 
   9  -1   4      653.64      648.23     26.42 o 
  10  -1   4       70.15       80.61     14.36 o 
  11  -1   4      221.43      216.42     19.89 o 
  12  -1   4       31.71       21.11     20.60 o 
 -12   0   4       40.36       17.10     28.96 o 
 -11   0   4      151.20      199.47     21.56 o 
 -10   0   4      890.96      932.55     37.30 o 
  -9   0   4      183.48      176.90     13.56 o 
  -8   0   4      995.94      930.91     24.69 o 
  -7   0   4      386.65      356.57     15.48 o 
  -6   0   4      844.59      820.40     17.67 o 
  -5   0   4      233.36      226.55      7.97 o 
  -4   0   4        1.72       -3.49      3.49 o 
  -3   0   4     5345.91     4778.61     61.40 o 
  -2   0   4      599.02      897.87     52.21 o 
  -1   0   4    14123.29    14851.52    203.02 o 
   0   0   4    24059.38    23286.91    361.09 o 
   1   0   4     1563.41     1315.99     21.62 o 
   2   0   4      137.64      184.39      5.70 o 
   3   0   4     1391.58     1222.50     17.91 o 
   4   0   4     1162.07     1147.84     16.13 o 
   5   0   4     5873.74     5852.35     60.33 o 
   6   0   4       48.66       50.47      4.39 o 
   7   0   4     3709.24     3722.52     41.05 o 
   8   0   4      657.09      667.87     13.79 o 
   9   0   4     1139.75     1184.12     26.23 o 
  10   0   4     1069.98     1065.96     36.33 o 
  11   0   4        9.62        6.81     17.25 o 
  12   0   4      440.64      395.86     85.72 o 
  13   0   4       96.97      121.14     30.10 o 
 -11   1   4       39.55       24.82     19.77 o 
 -10   1   4       66.51       77.27     16.12 o 
  -9   1   4      237.10      263.40     19.90 o 
  -8   1   4       58.70       42.63     10.09 o 
  -7   1   4      230.88      265.47     13.82 o 
  -6   1   4      417.51      374.72     11.47 o 
  -5   1   4     2869.90     2785.63     37.78 o 
  -4   1   4     1376.47     1735.44     26.94 o 
  -3   1   4     1677.06     1859.01     32.03 o 
  -2   1   4     3950.04     3732.80     58.39 o 
  -1   1   4      598.92      705.13     21.75 o 
   0   1   4       87.08       97.65     11.41 o 
   1   1   4     6174.91     6094.29    138.98 o 
   2   1   4      725.26      645.26     11.71 o 
   3   1   4      934.98      909.91     13.50 o 
   4   1   4      150.84      139.84      4.64 o 
   5   1   4     2955.93     2788.67     30.06 o 
   6   1   4     1792.48     1831.73     23.78 o 
   7   1   4       13.60        9.80      3.88 o 
   8   1   4     1901.24     1889.28     26.91 o 
   9   1   4      230.56      192.83      9.48 o 
  10   1   4     2185.21     2200.46     53.36 o 
  11   1   4      311.50      325.55     34.24 o 
  12   1   4      160.19      185.11     74.56 o 
  13   1   4      268.94      291.87     34.55 o 
 -11   2   4       71.48       73.31     19.12 o 
 -10   2   4       16.28       18.15     13.80 o 
  -9   2   4      130.89      146.61     17.33 o 
  -8   2   4        8.29       -8.83      8.83 o 
  -7   2   4      191.72      181.32     13.82 o 
  -6   2   4       21.57       20.67      7.57 o 
  -5   2   4      267.36      283.58     11.33 o 
  -4   2   4      636.39      769.39     16.67 o 
  -3   2   4     1432.07     1670.41     28.36 o 
  -2   2   4      118.25      141.51      7.06 o 
  -1   2   4      186.98      156.39     10.59 o 
   0   2   4      720.56     1052.88     42.98 o 
   1   2   4      980.93     1397.84     53.15 o 
   2   2   4    11579.28    11668.62    154.97 o 
   3   2   4      455.89      594.22     12.37 o 
   4   2   4     2172.14     2553.91     38.06 o 
   5   2   4     1387.41     1665.60     24.32 o 
   6   2   4       28.01       15.61      3.59 o 
   7   2   4      629.11      591.29     17.51 o 
   8   2   4        3.84        2.53      5.24 o 
   9   2   4       15.08        8.78      6.23 o 
  10   2   4       61.89       58.43      8.80 o 
  11   2   4       78.71       65.26     13.87 o 
  12   2   4       17.42       13.67     14.36 o 
  13   2   4       13.45       22.60     22.84 o 
 -11   3   4      166.56      232.82     26.53 o 
 -10   3   4       62.25       55.61     18.22 o 
  -9   3   4       37.64       32.60     14.89 o 
  -8   3   4     1111.36     1209.75     38.65 o 
  -7   3   4      221.93      225.49     18.50 o 
  -6   3   4     1298.32     1326.89     27.16 o 
  -5   3   4       51.36       25.76      7.32 o 
  -4   3   4      226.66      216.62      8.95 o 
  -3   3   4      900.75      842.85     15.74 o 
  -2   3   4       72.66       58.59      4.88 o 
  -1   3   4     7479.88     7050.22    151.48 o 
   0   3   4       11.59       18.67      5.07 o 
   1   3   4      362.75      533.83     13.98 o 
   3   3   4     1464.34     1413.65     22.68 o 
   4   3   4     1501.50     1492.46     29.11 o 
   5   3   4     1051.54      899.67     18.20 o 
   6   3   4      212.82      198.14      7.33 o 
   7   3   4     1267.77     1281.74     21.77 o 
   8   3   4       28.54        7.36      5.58 o 
   9   3   4      459.41      484.83     15.03 o 
  10   3   4       58.73       35.72      7.95 o 
  11   3   4      375.05      393.54     17.28 o 
  12   3   4      224.48      232.07     17.49 o 
  13   3   4        5.01        6.95     15.37 o 
 -10   4   4      369.62      373.27     31.23 o 
  -9   4   4      132.11      113.15     19.88 o 
  -8   4   4     1109.35     1145.16     45.31 o 
  -7   4   4       44.51       41.53     11.31 o 
  -6   4   4     1723.41     1626.33     34.60 o 
  -5   4   4     4417.10     4442.42     62.99 o 
  -4   4   4      212.42      232.70     13.02 o 
  -3   4   4     2271.28     2109.64     32.89 o 
  -2   4   4    11929.95    12685.73    170.32 o 
  -1   4   4      331.49      369.72     11.79 o 
   0   4   4     6718.25     6064.94     91.70 o 
   1   4   4       37.90       68.00      9.99 o 
   2   4   4     1493.99     1631.35     29.05 o 
   3   4   4      165.99       96.62      4.52 o 
   4   4   4     3328.95     3316.74     50.07 o 
   5   4   4     5801.53     6002.20     86.08 o 
   6   4   4      278.48      265.00     10.28 o 
   7   4   4     4603.69     4610.81     61.31 o 
   8   4   4     1417.14     1298.62     25.76 o 
   9   4   4      695.15      672.69     21.32 o 
  10   4   4       35.03       29.47      7.78 o 
  11   4   4       29.58       16.66      9.18 o 
  12   4   4      536.26      533.70     20.84 o 
  13   4   4      246.69      290.43     22.42 o 
 -10   5   4       64.44       67.37     29.43 o 
  -9   5   4      321.99      337.78     29.38 o 
  -8   5   4        0.03      -13.39     14.38 o 
  -7   5   4     1545.17     1615.18     70.62 o 
  -6   5   4       10.40        5.74      9.83 o 
  -5   5   4      140.41      142.71     13.35 o 
  -4   5   4      260.32      239.89     11.03 o 
  -3   5   4      541.85      502.87     14.14 o 
  -2   5   4    11320.19    11490.87    156.52 o 
  -1   5   4     3329.71     3611.80     49.32 o 
   0   5   4     1472.89     1467.47     24.76 o 
   1   5   4     7405.14     7423.24     99.24 o 
   2   5   4      275.44      256.91      9.41 o 
   3   5   4    13848.94    14327.25    171.17 o 
   4   5   4     8062.06     8430.08    112.52 o 
   5   5   4      706.10      649.34     16.37 o 
   6   5   4     2731.95     2690.28     41.81 o 
   7   5   4      236.72      230.46     10.99 o 
   8   5   4     2066.88     2110.72     35.41 o 
   9   5   4      240.64      222.41     12.54 o 
  10   5   4      393.06      363.58     16.26 o 
  11   5   4       74.34       82.59     12.14 o 
  12   5   4       22.01        7.09     10.89 o 
  13   5   4      390.25      394.54     34.21 o 
  -9   6   4       67.07       61.63     20.72 o 
  -8   6   4       69.73       86.89     17.62 o 
  -7   6   4      154.90      158.14     16.98 o 
  -6   6   4     1700.98     1671.17     42.07 o 
  -5   6   4      364.45      410.11     19.89 o 
  -4   6   4      262.04      252.19     15.40 o 
  -3   6   4       93.99       88.56     16.40 o 
  -2   6   4      265.35      306.70     14.77 o 
  -1   6   4      621.29      510.29     18.09 o 
   0   6   4       45.53       47.23      5.16 o 
   1   6   4      710.66      666.86     14.53 o 
   2   6   4     1728.96     1726.89     31.72 o 
   3   6   4     2055.72     2029.15     26.62 o 
   4   6   4     3026.70     2979.44     44.06 o 
   5   6   4      826.78      833.59     16.25 o 
   6   6   4     2050.87     2034.33     34.02 o 
   7   6   4      405.60      390.67     19.23 o 
   8   6   4       14.38        2.29      5.97 o 
   9   6   4     1316.38     1264.57     30.35 o 
  10   6   4       37.02       38.79      9.69 o 
  11   6   4      178.91      123.44     14.06 o 
  12   6   4      190.04      189.44     16.40 o 
  13   6   4       83.45       91.74     16.17 o 
  -9   7   4        1.39       -1.40     27.20 o 
  -8   7   4       92.70       66.97     24.49 o 
  -7   7   4        2.59       -8.85     11.86 o 
  -6   7   4      104.34       96.58     14.97 o 
  -5   7   4       66.37       63.27     19.79 o 
  -4   7   4     1147.87     1087.19     38.17 o 
  -3   7   4       67.78       36.07     11.43 o 
  -2   7   4      670.20      675.59     26.49 o 
  -1   7   4      161.02      152.93     11.84 o 
   0   7   4      232.92      199.90     11.90 o 
   1   7   4       82.91      101.67      6.36 o 
   2   7   4      118.29      105.22      5.35 o 
   3   7   4       31.23       30.98      4.63 o 
   4   7   4       59.36       72.87      6.50 o 
   5   7   4      223.77      207.98      8.50 o 
   6   7   4       21.24       17.74      5.13 o 
   7   7   4      271.45      267.88     11.87 o 
   8   7   4       31.27       22.24      7.22 o 
   9   7   4       11.85       -5.02      8.76 o 
  10   7   4        4.25       -7.91      7.91 o 
  11   7   4      157.94      125.82     13.75 o 
  12   7   4      171.65      132.42     14.99 o 
  13   7   4        6.30       -1.61     13.13 o 
  -8   8   4       31.74       12.05     21.32 o 
  -7   8   4      144.05      155.80     19.40 o 
  -6   8   4       59.25       40.62     13.85 o 
  -5   8   4      472.60      482.13     29.56 o 
  -4   8   4       13.20       15.06     12.84 o 
  -3   8   4     1217.80     1146.33     39.34 o 
  -2   8   4      562.62      555.10     25.82 o 
  -1   8   4      163.34      152.83     14.97 o 
   0   8   4     1470.12     1563.35     35.24 o 
   1   8   4        2.35        3.79      7.23 o 
   2   8   4      237.06      223.45      8.99 o 
   3   8   4     2356.57     2455.83     40.22 o 
   4   8   4       21.80       39.55      5.18 o 
   5   8   4     1719.31     1639.46     42.59 o 
   6   8   4      502.11      548.21     23.97 o 
   7   8   4       32.53       24.97      6.31 o 
   8   8   4       63.21       63.98      8.56 o 
   9   8   4        5.77        1.12      7.87 o 
  10   8   4      294.61      267.44     17.23 o 
  11   8   4       56.91       56.61     14.01 o 
  12   8   4       80.61       46.19     14.04 o 
  13   8   4        4.71      -15.34     15.34 o 
  -7   9   4      161.24      205.72     25.99 o 
  -6   9   4      138.42      124.30     21.81 o 
  -5   9   4      159.26      156.89     30.34 o 
  -4   9   4     1130.75     1210.10     43.85 o 
  -3   9   4      457.44      436.99     26.61 o 
  -2   9   4     1591.61     1667.63     48.26 o 
  -1   9   4     1577.76     1523.29     43.54 o 
   0   9   4      954.37      946.35     31.30 o 
   1   9   4      997.50     1047.46     27.16 o 
   2   9   4      499.50      516.28     23.52 o 
   3   9   4      942.08     1022.71     39.14 o 
   4   9   4     1268.45     1302.29     36.75 o 
   5   9   4      571.93      584.73     18.21 o 
   6   9   4     2179.19     2222.37     41.95 o 
   7   9   4        1.05       -6.34      6.34 o 
   8   9   4      317.83      380.03     15.44 o 
   9   9   4      385.26      417.10     17.87 o 
  10   9   4      173.09      174.33     15.17 o 
  11   9   4      480.98      457.64     22.23 o 
  12   9   4       82.54       80.83     14.84 o 
  -6  10   4       94.28       60.39     27.50 o 
  -5  10   4        2.97       -6.72     17.65 o 
  -4  10   4      197.19      186.98     22.74 o 
  -3  10   4     1485.23     1497.10     62.28 o 
  -2  10   4       31.99       -0.34     12.36 o 
  -1  10   4     2175.34     2059.24     54.70 o 
   0  10   4      658.45      590.86     25.90 o 
   1  10   4      268.08      284.57     16.80 o 
   2  10   4      388.39      371.14     22.40 o 
   3  10   4        7.67        1.19     10.43 o 
   4  10   4     1129.47     1190.84     73.16 o 
   5  10   4      109.09      138.79     12.92 o 
   6  10   4     1120.31     1128.26     31.73 o 
   7  10   4      904.81      933.00     27.58 o 
   8  10   4       11.15        2.43      8.84 o 
   9  10   4      677.31      672.06     25.43 o 
  10  10   4       72.08       48.44     13.45 o 
  11  10   4      210.96      217.45     20.12 o 
  12  10   4      110.50      109.17     19.39 o 
  -5  11   4       31.11       22.27     26.25 o 
  -4  11   4        1.95        6.57     16.88 o 
  -3  11   4       33.45       19.68     15.96 o 
  -2  11   4       98.75      124.48     19.14 o 
  -1  11   4       47.33       77.14     15.70 o 
   0  11   4       58.39       41.67     12.74 o 
   1  11   4      120.62      103.59     12.47 o 
   2  11   4      199.68      213.46     24.31 o 
   3  11   4      437.80      459.82     30.79 o 
   4  11   4       24.04       26.75     19.83 o 
   5  11   4       21.98        3.40     13.27 o 
   6  11   4      445.71      367.45     20.76 o 
   7  11   4      459.73      478.66     21.48 o 
   8  11   4       77.91       51.17     11.83 o 
   9  11   4       15.85        7.45     11.04 o 
  10  11   4      268.47      304.47     21.07 o 
  11  11   4       38.31       25.06     20.22 o 
  -3  12   4       22.56       13.04     22.97 o 
  -2  12   4        0.73       13.02     15.85 o 
  -1  12   4       29.25       39.56     15.36 o 
   0  12   4      105.80      104.42     15.73 o 
   1  12   4       57.48       54.33     19.88 o 
   2  12   4       31.20       29.18     17.79 o 
   3  12   4      249.37      301.10     52.11 o 
   4  12   4        0.22      -13.08     29.38 o 
   5  12   4       28.40        7.64     15.25 o 
   6  12   4       60.51       65.24     22.50 o 
   7  12   4       69.64       66.21     11.15 o 
   8  12   4       71.94       60.05     12.31 o 
   9  12   4       39.57       34.79     12.83 o 
  10  12   4       33.87       46.26     24.59 o 
  -2  13   4      204.29      208.70     29.77 o 
  -1  13   4       65.81       54.87     23.84 o 
   0  13   4       95.37      108.63     15.37 o 
   1  13   4      340.51      358.81     35.33 o 
   2  13   4       50.96       26.00     33.06 o 
   3  13   4      219.15      194.75     47.80 o 
   4  13   4      488.21      524.70     65.14 o 
   5  13   4       59.95       34.72     37.11 o 
   6  13   4       57.27       46.33     22.76 o 
   7  13   4       27.22       39.86     21.76 o 
   8  13   4       78.76       63.45     14.26 o 
   9  13   4       22.80       50.54     25.15 o 
   1  14   4       17.33       66.62     26.48 o 
   2  14   4      265.98      234.14     58.50 o 
   3  14   4       41.63       84.55     46.51 o 
   4  14   4      319.81      467.09     66.90 o 
   5  14   4      137.45      151.77     47.23 o 
   7  14   4       65.57       21.85     34.62 o 
  -7 -13   5       14.73       30.09     30.57 o 
  -6 -13   5       67.01      144.55     53.62 o 
  -5 -13   5      115.00      145.20     27.28 o 
  -4 -13   5       23.16        9.64     19.95 o 
  -3 -13   5      716.39      710.38     45.99 o 
  -2 -13   5       68.51       75.11     20.24 o 
  -1 -13   5       40.83       23.69     22.86 o 
   0 -13   5      118.46      117.46     48.37 o 
   1 -13   5       15.75       10.90     18.95 o 
  -9 -12   5       86.73       49.91     21.13 o 
  -8 -12   5       31.55       27.45     15.90 o 
  -7 -12   5       50.94       40.76     18.82 o 
  -6 -12   5       44.98       67.45     29.35 o 
  -5 -12   5       13.40       18.26     18.58 o 
  -4 -12   5        0.35        8.84     23.10 o 
  -3 -12   5      319.23      310.95     32.18 o 
  -2 -12   5       92.38       78.05     19.74 o 
  -1 -12   5        1.03       -2.35     14.60 o 
   0 -12   5      296.23      259.72     17.27 o 
   1 -12   5       66.40       58.54     15.96 o 
   2 -12   5       80.69       36.59     24.76 o 
   3 -12   5       85.93       78.43     29.59 o 
 -10 -11   5       43.76       61.07     53.79 o 
  -9 -11   5       90.68      110.10     14.48 o 
  -8 -11   5        1.46        4.99     11.43 o 
  -7 -11   5       46.12       47.42     14.96 o 
  -6 -11   5       24.92       16.70     12.73 o 
  -5 -11   5        7.16       21.11     21.83 o 
  -4 -11   5      177.14      184.43     25.02 o 
  -3 -11   5       34.74       38.13     17.81 o 
  -2 -11   5      108.09      121.89     19.24 o 
  -1 -11   5       11.67       25.55     14.59 o 
   0 -11   5       69.30       54.44     12.23 o 
   1 -11   5       42.71       51.26     13.23 o 
   2 -11   5        6.94      -12.33     12.33 o 
   3 -11   5       10.75       17.89     16.33 o 
   4 -11   5       29.57        4.83     26.52 o 
   5 -11   5        7.07      -29.38     29.38 o 
 -11 -10   5       67.48       61.25     20.11 o 
 -10 -10   5       33.79       26.43     18.45 o 
  -9 -10   5      106.61      116.65     12.65 o 
  -8 -10   5      127.34      136.30     14.02 o 
  -7 -10   5      293.04      292.26     19.90 o 
  -6 -10   5     1727.85     1822.94     67.57 o 
  -5 -10   5       56.70       38.07     12.00 o 
  -4 -10   5       28.56       55.02     21.93 o 
  -3 -10   5     1312.63     1385.20     44.37 o 
  -2 -10   5        1.07       -5.41     11.76 o 
  -1 -10   5      916.66      979.10     27.58 o 
   0 -10   5        0.53       -3.36     10.06 o 
   1 -10   5      634.14      612.36     24.91 o 
   2 -10   5       61.56       60.90     19.29 o 
   3 -10   5       50.36       15.82     23.19 o 
   4 -10   5      420.81      387.52     27.34 o 
   5 -10   5       38.57       33.13     18.62 o 
   6 -10   5       81.13       58.91     35.66 o 
 -11  -9   5      132.35      145.24     19.67 o 
 -10  -9   5      357.01      365.24     17.92 o 
  -9  -9   5       63.45       64.69     10.58 o 
  -8  -9   5     1241.62     1288.22     29.93 o 
  -7  -9   5     1246.91     1275.77     26.25 o 
  -6  -9   5      347.66      361.84     24.56 o 
  -5  -9   5     1526.23     1543.92     32.09 o 
  -4  -9   5       97.37      105.28     18.93 o 
  -3  -9   5     1175.44     1159.03     40.48 o 
  -2  -9   5      260.00      254.78     19.74 o 
  -1  -9   5      804.23      755.26     26.33 o 
   0  -9   5     1776.45     1659.94     39.10 o 
   1  -9   5      253.89      253.64     16.94 o 
   2  -9   5     2893.99     2880.27     60.13 o 
   3  -9   5     1018.06      986.24     36.60 o 
   4  -9   5      727.56      728.84     38.52 o 
   5  -9   5      793.87      777.83     35.97 o 
   6  -9   5       21.27       27.72     17.31 o 
   7  -9   5       25.41       20.87     35.76 o 
 -12  -8   5       54.06       25.29     17.81 o 
 -11  -8   5       19.45       16.69     12.70 o 
 -10  -8   5      416.50      393.87     21.54 o 
  -9  -8   5      200.81      232.27     15.50 o 
  -8  -8   5      344.19      359.48     18.74 o 
  -7  -8   5      779.61      793.28     24.32 o 
  -6  -8   5       89.03       87.79      8.27 o 
  -5  -8   5      808.11      866.88     19.55 o 
  -4  -8   5      683.40      646.19     15.63 o 
  -3  -8   5        1.69        2.52      4.64 o 
  -2  -8   5     1099.65     1124.62     24.70 o 
  -1  -8   5       36.44       41.81     13.31 o 
   0  -8   5     1227.22     1260.51     31.55 o 
   1  -8   5      400.66      353.95     17.48 o 
   2  -8   5      153.37      143.84     14.02 o 
   3  -8   5     1050.56     1132.36     37.17 o 
   4  -8   5       30.89       33.61     12.89 o 
   5  -8   5     1947.00     1877.54     54.57 o 
   6  -8   5      405.39      440.76     28.30 o 
   7  -8   5       25.30       39.79     13.63 o 
   8  -8   5      336.72      318.83     23.77 o 
 -12  -7   5        0.52       12.06     17.32 o 
 -11  -7   5        7.44        0.09     12.42 o 
 -10  -7   5        4.93        3.40     10.49 o 
  -9  -7   5        1.72        0.65      8.94 o 
  -8  -7   5      229.37      251.95     13.82 o 
  -7  -7   5        3.55        5.68      6.39 o 
  -6  -7   5      103.73      117.90      8.71 o 
  -5  -7   5        0.03        1.15      5.90 o 
  -4  -7   5      233.43      224.45     10.50 o 
  -3  -7   5       14.52       11.80      4.02 o 
  -2  -7   5      336.97      356.60     11.43 o 
  -1  -7   5      403.30      337.58     12.76 o 
   0  -7   5      106.24       93.03     12.61 o 
   1  -7   5      114.55      106.66     10.96 o 
   2  -7   5       34.41       36.32      9.14 o 
   3  -7   5        1.20       -8.13      8.13 o 
   4  -7   5      515.16      466.12     24.29 o 
   5  -7   5        3.44        5.56     11.20 o 
   6  -7   5      304.61      362.49     27.25 o 
   7  -7   5      323.50      301.97     20.61 o 
   8  -7   5        3.74        9.16     12.74 o 
   9  -7   5       75.39       48.14     19.25 o 
 -12  -6   5        0.25        9.76     15.36 o 
 -11  -6   5      128.54      153.68     20.50 o 
 -10  -6   5      100.08       83.30     13.37 o 
  -9  -6   5      118.48       87.38     12.43 o 
  -8  -6   5      257.51      298.93     14.63 o 
  -7  -6   5      116.80      112.10      9.55 o 
  -6  -6   5      866.14      828.76     19.41 o 
  -5  -6   5      304.82      303.68     11.20 o 
  -4  -6   5       43.36       44.70      5.66 o 
  -3  -6   5     1097.06     1107.79     18.54 o 
  -2  -6   5      403.94      420.39     10.34 o 
  -1  -6   5      707.68      686.29     14.12 o 
   0  -6   5      670.40      712.90     15.10 o 
   1  -6   5       63.42       86.16      9.45 o 
   2  -6   5     2198.68     2148.69     70.94 o 
   3  -6   5      172.18      214.14     16.07 o 
   4  -6   5      195.53      166.45     15.76 o 
   5  -6   5       57.41       61.54     10.43 o 
   6  -6   5      255.56      249.57     16.93 o 
   7  -6   5       39.75       52.59     19.74 o 
   8  -6   5      132.98      137.65     22.61 o 
   9  -6   5        7.94        7.15     13.10 o 
  10  -6   5       14.61        7.92     21.59 o 
 -12  -5   5       74.49       90.20     18.86 o 
 -11  -5   5       32.26       40.35     13.13 o 
 -10  -5   5      513.01      566.95     34.65 o 
  -9  -5   5       26.09        9.63      9.77 o 
  -8  -5   5      461.40      454.77     17.80 o 
  -7  -5   5     1022.56     1032.48     23.03 o 
  -6  -5   5      816.67      824.26     19.14 o 
  -5  -5   5     4557.97     4503.13     56.33 o 
  -4  -5   5      197.05      174.00     11.01 o 
  -3  -5   5     5950.38     5802.61     67.76 o 
  -2  -5   5     5673.90     5501.83     66.79 o 
  -1  -5   5     1753.52     1760.86     26.96 o 
   0  -5   5     9513.42     9233.19    125.21 o 
   1  -5   5     2193.54     2009.97     37.04 o 
   2  -5   5     3116.30     3018.01     62.89 o 
   3  -5   5      704.48      723.50     25.10 o 
   4  -5   5       57.74       45.27      8.17 o 
   5  -5   5      312.76      342.49     16.51 o 
   6  -5   5      166.15      167.85     14.13 o 
   7  -5   5      725.01      710.39     31.68 o 
   8  -5   5     1064.67     1090.33     33.87 o 
   9  -5   5       36.65       40.05     15.40 o 
  10  -5   5      353.21      291.09     31.83 o 
 -12  -4   5       49.19       89.91     18.65 o 
 -11  -4   5      246.19      233.21     17.24 o 
 -10  -4   5       67.43       73.96     12.90 o 
  -9  -4   5      595.49      659.50     27.18 o 
  -8  -4   5        8.39       17.24      8.49 o 
  -7  -4   5     1610.37     1732.93     71.50 o 
  -6  -4   5      720.32      680.47     18.86 o 
  -5  -4   5     2459.10     2378.83     36.77 o 
  -4  -4   5     6022.17     6048.61     81.59 o 
  -3  -4   5     1704.86     1725.64     39.62 o 
  -2  -4   5    11557.38    11146.15    139.75 o 
  -1  -4   5      119.98      120.47      7.13 o 
   0  -4   5       22.29       37.08      4.99 o 
   1  -4   5     1937.63     1635.52     30.74 o 
   2  -4   5       11.34       -0.34      5.84 o 
   3  -4   5     2402.79     2050.97     46.69 o 
   4  -4   5      819.11      736.63     20.67 o 
   5  -4   5     1052.86     1005.03     27.85 o 
   6  -4   5     2986.32     2974.65     78.67 o 
   7  -4   5       75.00       68.09     11.62 o 
   8  -4   5     2153.23     2117.74     48.62 o 
   9  -4   5      635.22      635.55     29.91 o 
  10  -4   5      325.86      357.48     45.75 o 
  11  -4   5      545.03      634.68     43.54 o 
 -12  -3   5        3.57       25.64     16.03 o 
 -11  -3   5      434.85      414.50     23.46 o 
 -10  -3   5       75.01       69.71     12.45 o 
  -9  -3   5       74.92       64.13     11.44 o 
  -8  -3   5      426.38      455.31     19.23 o 
  -7  -3   5      973.73      999.73     31.93 o 
  -6  -3   5      794.61      893.05     20.70 o 
  -5  -3   5       45.35       42.58      6.34 o 
  -4  -3   5      683.76      601.16     21.34 o 
  -3  -3   5     2409.73     2390.29     46.00 o 
  -2  -3   5      493.81      469.31     13.07 o 
  -1  -3   5      988.43      850.75     17.73 o 
   0  -3   5        0.22        2.12      3.93 o 
   1  -3   5     7133.95     7049.76    107.39 o 
   2  -3   5     1377.60     1327.48     31.73 o 
   3  -3   5      219.35      184.04     11.88 o 
   4  -3   5     2401.86     2190.10     28.59 o 
   5  -3   5      184.66      218.84     10.40 o 
   6  -3   5     1131.71     1083.34     38.23 o 
   7  -3   5      598.40      581.89     18.40 o 
   8  -3   5      331.26      352.33     16.93 o 
   9  -3   5      589.98      635.42     37.16 o 
  10  -3   5       80.10       45.54     14.48 o 
  11  -3   5      214.26      230.56     32.34 o 
 -12  -2   5        9.57        6.56     15.09 o 
 -11  -2   5       18.13       14.18     14.13 o 
 -10  -2   5       13.64        4.71     11.98 o 
  -9  -2   5      207.29      205.06     15.59 o 
  -8  -2   5      177.48      202.68     14.12 o 
  -7  -2   5      767.72      851.21     21.63 o 
  -6  -2   5      256.33      266.69     11.96 o 
  -5  -2   5     1203.59     1461.02     34.68 o 
  -4  -2   5       97.63      113.72      9.77 o 
  -3  -2   5     2057.19     2137.74     33.81 o 
  -2  -2   5     3425.27     3529.09     63.85 o 
  -1  -2   5     1799.65     1969.42     37.56 o 
   0  -2   5      478.39      422.99     13.49 o 
   1  -2   5      322.32      367.13     12.10 o 
   2  -2   5     2913.76     3047.24     71.97 o 
   3  -2   5      453.71      565.36     11.87 o 
   4  -2   5     1613.70     1600.80     19.53 o 
   5  -2   5      151.69      155.27      5.82 o 
   6  -2   5        6.01        3.96      4.20 o 
   7  -2   5        4.92       -1.54      6.11 o 
   8  -2   5      279.90      251.13     14.63 o 
   9  -2   5        5.69      -11.02     11.02 o 
  10  -2   5       66.21       46.85     14.30 o 
  11  -2   5       13.63      -13.14     13.15 o 
  12  -2   5        0.83        5.08     14.75 o 
 -12  -1   5       30.12       19.37     17.55 o 
 -11  -1   5        0.01       -1.83     14.21 o 
 -10  -1   5      501.31      559.38     27.25 o 
  -9  -1   5        1.11       -4.41     10.27 o 
  -8  -1   5      309.62      281.62     17.52 o 
  -7  -1   5      816.04      864.71     18.85 o 
  -6  -1   5     1021.46     1074.28     24.48 o 
  -5  -1   5     2121.84     2281.58     32.83 o 
  -4  -1   5      300.13      364.08      9.92 o 
  -3  -1   5     2215.75     2072.92     29.49 o 
  -2  -1   5       13.72       13.50      4.03 o 
  -1  -1   5     6702.81     6941.38    114.09 o 
   0  -1   5     4458.88     4162.00     80.78 o 
   1  -1   5      606.28      723.32     16.10 o 
   2  -1   5      925.42     1265.69     32.39 o 
   3  -1   5     3260.64     2962.34     35.58 o 
   4  -1   5     1540.26     1716.15     21.84 o 
   5  -1   5      314.02      262.64      7.00 o 
   6  -1   5      288.91      302.54     10.52 o 
   7  -1   5      311.83      303.40     10.73 o 
   8  -1   5       39.59       32.12      7.51 o 
   9  -1   5        0.52       -9.06     11.93 o 
  10  -1   5        2.79       -0.05     11.35 o 
  11  -1   5        3.71      -12.46     12.46 o 
  12  -1   5        2.89      -18.13     18.53 o 
 -12   0   5      122.96      107.08     48.48 o 
 -11   0   5      476.75      492.00     37.13 o 
 -10   0   5      210.46      212.23     31.18 o 
  -9   0   5     1104.33     1154.23     31.42 o 
  -8   0   5        0.43       -2.11      7.74 o 
  -7   0   5      103.19       88.89      9.66 o 
  -6   0   5      924.84      885.22     22.77 o 
  -5   0   5        7.83        4.48      4.03 o 
  -4   0   5     1148.97     1216.59     21.57 o 
  -3   0   5      142.37      191.01     13.11 o 
  -2   0   5     4695.43     4295.57     61.59 o 
  -1   0   5     7531.76     8613.35    206.79 o 
   0   0   5      203.53      148.11     10.26 o 
   1   0   5    26018.67    24946.23    336.90 o 
   2   0   5     1689.48     1633.18     25.90 o 
   3   0   5     1269.52     1218.32     17.02 o 
   4   0   5      321.81      268.08      8.70 o 
   5   0   5      676.68      727.76     11.98 o 
   6   0   5     1973.49     1858.65     23.04 o 
   7   0   5       28.99       20.31      6.11 o 
   8   0   5      433.69      440.28     13.88 o 
   9   0   5      400.18      455.53     21.96 o 
  10   0   5       12.31       11.34     11.81 o 
  11   0   5      326.70      372.66     32.08 o 
  12   0   5        5.51       -5.30     19.74 o 
  13   0   5      179.63      217.34     31.51 o 
 -11   1   5      428.63      502.36     39.31 o 
 -10   1   5      532.63      519.00     33.40 o 
  -9   1   5      544.22      600.75     36.20 o 
  -8   1   5      239.67      240.30     18.70 o 
  -7   1   5       17.76       20.41      8.32 o 
  -6   1   5     2626.97     2993.55     50.77 o 
  -5   1   5      457.77      388.64     13.20 o 
  -4   1   5     3115.07     2702.30     46.20 o 
  -3   1   5      205.40      221.03      9.93 o 
  -2   1   5      236.56      301.84     11.77 o 
  -1   1   5    10013.16     9220.33    141.55 o 
   0   1   5     7021.20     8036.04    184.38 o 
   1   1   5     5588.23     5868.82     95.56 o 
   2   1   5     9399.93     9177.02    129.06 o 
   3   1   5       23.90       35.23      2.75 o 
   4   1   5     1909.67     1708.45     22.75 o 
   5   1   5     1725.41     1719.51     21.48 o 
   6   1   5     1149.96     1171.69     16.39 o 
   7   1   5     1684.12     1601.19     21.36 o 
   8   1   5       14.92        7.31      4.94 o 
   9   1   5     2768.49     2878.18     40.41 o 
  10   1   5      288.62      309.63     17.85 o 
  11   1   5      409.24      420.32     43.76 o 
  12   1   5      512.30      596.99     41.01 o 
  13   1   5        2.62       -4.21     20.92 o 
 -11   2   5      101.78      105.33     20.90 o 
 -10   2   5      328.58      351.76     57.38 o 
  -9   2   5       33.78       12.33     12.38 o 
  -8   2   5        1.89       -8.94      9.32 o 
  -7   2   5      203.49      237.36     18.02 o 
  -6   2   5     1224.65     1185.53     27.62 o 
  -5   2   5     2063.87     2315.00     37.09 o 
  -4   2   5      326.06      383.98     11.98 o 
  -3   2   5     1804.72     1695.38     40.33 o 
  -2   2   5     2241.53     2441.25     41.25 o 
  -1   2   5     1095.03     1242.85     34.55 o 
   0   2   5     7089.19     6907.41    145.73 o 
   1   2   5      274.15      282.05     19.98 o 
   2   2   5     3912.54     3793.36     73.07 o 
   3   2   5     1945.77     1965.13     36.19 o 
   4   2   5      220.10      236.15     11.62 o 
   5   2   5     1615.27     1563.08     21.34 o 
   6   2   5        0.06        0.60      3.05 o 
   7   2   5      874.38      856.91     17.07 o 
   8   2   5      472.86      461.46     13.66 o 
   9   2   5      198.44      221.82     13.87 o 
  10   2   5     1293.88     1267.26     27.28 o 
  11   2   5        4.14        2.85     10.51 o 
  12   2   5      813.82      802.95     39.79 o 
  13   2   5       55.35       64.68     24.86 o 
 -11   3   5       11.04      -13.90     20.45 o 
 -10   3   5        0.31      -14.85     14.90 o 
  -9   3   5      645.51      629.51     42.15 o 
  -8   3   5       78.49      106.94     17.72 o 
  -7   3   5      471.12      510.26     21.09 o 
  -6   3   5      475.78      429.28     15.55 o 
  -5   3   5      112.13      112.58      9.17 o 
  -4   3   5      771.78      823.55     21.03 o 
  -3   3   5        6.35       11.57      4.41 o 
  -2   3   5      232.44      282.61      9.64 o 
  -1   3   5      485.43      492.78     30.05 o 
   0   3   5      290.08      279.25     21.54 o 
   1   3   5      627.98      678.68     21.54 o 
   2   3   5      537.02      540.17     34.30 o 
   3   3   5      639.29      778.10     24.44 o 
   4   3   5     7092.42     7497.60    115.00 o 
   5   3   5       48.67       57.98      6.24 o 
   6   3   5      522.89      540.55     10.94 o 
   7   3   5       57.78       59.09      6.24 o 
   8   3   5      230.00      231.51     10.47 o 
   9   3   5     1037.82     1007.84     22.64 o 
  10   3   5      348.29      342.50     14.26 o 
  11   3   5        6.46       -0.52      8.38 o 
  12   3   5        6.10        1.44     12.08 o 
  13   3   5       30.99       12.87     15.62 o 
 -10   4   5       17.75       25.14     28.86 o 
  -9   4   5      984.12     1092.34     56.45 o 
  -8   4   5       92.96       60.88     16.59 o 
  -7   4   5       48.61       38.53     13.07 o 
  -6   4   5      568.29      569.02     20.14 o 
  -5   4   5        0.67        3.50      6.31 o 
  -4   4   5      101.90       89.90     10.39 o 
  -3   4   5     1240.04     1210.09     22.49 o 
  -2   4   5     1674.99     1720.36     30.41 o 
  -1   4   5     1677.58     1826.19     40.66 o 
   0   4   5      192.82      140.97      9.77 o 
   1   4   5       87.67       54.59      5.24 o 
   2   4   5     1910.81     2135.71     36.65 o 
   3   4   5      409.40      430.51     10.84 o 
   4   4   5     3582.10     3286.90     47.55 o 
   5   4   5        6.81       21.64      5.19 o 
   6   4   5     1958.68     1940.70     35.68 o 
   7   4   5       69.39       52.31      8.64 o 
   8   4   5       60.26       48.79     11.12 o 
   9   4   5       44.93       44.83      8.10 o 
  10   4   5       29.49       37.68      7.97 o 
  11   4   5      181.12      202.32     13.78 o 
  12   4   5       66.17       57.66     11.57 o 
  13   4   5      107.52       82.59     18.05 o 
 -10   5   5      111.48      100.69     33.27 o 
  -9   5   5       67.93       87.49     21.13 o 
  -8   5   5      980.60      993.69     79.70 o 
  -7   5   5       13.64        0.42     12.06 o 
  -6   5   5      369.21      343.33     19.32 o 
  -5   5   5     1484.05     1529.64     40.45 o 
  -4   5   5      279.45      293.34     18.71 o 
  -3   5   5     3035.74     2991.26     48.99 o 
  -2   5   5     1236.16     1276.60     22.78 o 
  -1   5   5     2677.60     2351.44     42.45 o 
   0   5   5      126.11      102.77     12.31 o 
   1   5   5     1222.16     1330.85     26.09 o 
   2   5   5     9302.69     9113.01    120.79 o 
   3   5   5     1693.82     1952.16     32.14 o 
   4   5   5     1097.22     1013.86     17.63 o 
   5   5   5     2876.68     2709.02     44.31 o 
   6   5   5      143.83      146.39      9.51 o 
   7   5   5     1930.34     1825.57     33.12 o 
   8   5   5      152.24      122.44      9.53 o 
   9   5   5        7.16        8.34      6.82 o 
  10   5   5       81.85       81.81     10.10 o 
  11   5   5      103.46      108.66     12.63 o 
  12   5   5      706.02      722.19     26.47 o 
  13   5   5        0.91        2.64     11.90 o 
  -9   6   5        1.05       32.80     25.43 o 
  -8   6   5       56.15       52.20     16.84 o 
  -7   6   5      616.08      655.80     28.01 o 
  -6   6   5        0.28        8.88     10.63 o 
  -5   6   5      683.43      646.41     26.59 o 
  -4   6   5       50.90       36.84      9.61 o 
  -3   6   5     1380.88     1299.59     28.03 o 
  -2   6   5     2845.15     2953.97     56.04 o 
  -1   6   5     1227.00     1315.77     30.46 o 
   0   6   5     3186.86     3146.58     53.86 o 
   1   6   5     1119.33     1189.91     21.86 o 
   2   6   5     2173.38     2277.05     35.39 o 
   3   6   5     7784.82     7921.06    121.04 o 
   4   6   5      704.09      761.81     15.07 o 
   5   6   5     3744.16     3404.17     53.29 o 
   6   6   5      469.11      502.67     15.72 o 
   7   6   5     1089.83     1056.40     24.30 o 
   8   6   5     1319.26     1290.92     27.96 o 
   9   6   5      176.80      160.06     12.27 o 
  10   6   5      877.06      856.93     27.36 o 
  11   6   5        4.15        3.16      9.53 o 
  12   6   5      105.54       97.83     14.20 o 
  13   6   5      154.81      176.65     20.91 o 
  -8   7   5        5.58      -13.97     13.97 o 
  -7   7   5       13.44      -10.10     11.76 o 
  -6   7   5       17.01       33.70     12.43 o 
  -5   7   5        1.90       -4.34     10.31 o 
  -4   7   5        7.03        6.23     11.27 o 
  -3   7   5     1541.80     1585.82     45.58 o 
  -2   7   5      197.69      159.35     13.05 o 
  -1   7   5      859.91      790.35     23.83 o 
   0   7   5      207.44      207.00     12.44 o 
   1   7   5     2401.61     2363.48     50.64 o 
   2   7   5      201.61      246.98     12.06 o 
   3   7   5     1528.96     1436.40     22.42 o 
   4   7   5     2996.08     3069.20     46.44 o 
   5   7   5      155.58      162.65      7.77 o 
   6   7   5      533.53      501.30     15.50 o 
   7   7   5       89.68      101.43     15.00 o 
   8   7   5      779.84      757.80     30.55 o 
   9   7   5      288.95      286.45     14.97 o 
  10   7   5      216.01      205.47     21.60 o 
  11   7   5      862.60      748.16     30.10 o 
  12   7   5        1.71        3.73     11.68 o 
  13   7   5      124.60      117.59     17.32 o 
  -8   8   5       21.85       -8.45     22.12 o 
  -7   8   5       22.02        3.60     13.53 o 
  -6   8   5       30.25       37.95     13.51 o 
  -5   8   5        2.24        8.74     14.30 o 
  -4   8   5      478.73      485.53     39.40 o 
  -3   8   5        2.60       -9.20     10.75 o 
  -2   8   5        3.11       -9.09      9.09 o 
  -1   8   5        3.06       -2.71      9.02 o 
   0   8   5        7.78       24.53      8.25 o 
   1   8   5       30.02       25.34      7.24 o 
   2   8   5      670.94      699.70     22.00 o 
   3   8   5        2.50        7.81      4.81 o 
   4   8   5      551.73      574.03     15.10 o 
   5   8   5      229.41      210.51      9.80 o 
   6   8   5        1.30       -1.51      5.17 o 
   7   8   5        1.88        9.79      5.77 o 
   8   8   5       72.19       85.83     10.31 o 
   9   8   5      382.44      343.97     17.02 o 
  10   8   5       12.78        3.36      9.55 o 
  11   8   5        9.92        3.75     13.01 o 
  12   8   5      345.49      302.55     24.48 o 
  13   8   5       11.96       12.79     17.50 o 
  -7   9   5        0.91        8.07     18.60 o 
  -6   9   5       97.86       98.35     21.60 o 
  -5   9   5      272.82      297.43     26.98 o 
  -4   9   5       13.72        4.05     14.13 o 
  -3   9   5      542.85      559.39     32.09 o 
  -2   9   5      259.90      283.23     21.88 o 
  -1   9   5      762.57      854.33     32.09 o 
   0   9   5       45.04       66.01     15.72 o 
   1   9   5      919.97     1001.18     32.51 o 
   2   9   5      242.72      244.62     20.52 o 
   3   9   5      128.73      138.06     31.06 o 
   4   9   5      283.19      271.04     35.81 o 
   5   9   5     2816.18     2888.60     87.57 o 
   6   9   5        0.17       -2.51      6.53 o 
   7   9   5      570.74      533.11     15.80 o 
   8   9   5       85.08       85.91     19.70 o 
   9   9   5        7.25       -6.64      8.05 o 
  10   9   5      496.13      475.94     21.10 o 
  11   9   5       18.52       27.03     11.74 o 
  12   9   5       16.88       -3.57     13.00 o 
  -6  10   5       10.19      -27.35     27.35 o 
  -5  10   5       69.36       88.34     20.64 o 
  -4  10   5      587.73      662.35     44.30 o 
  -3  10   5       26.57       10.86     15.01 o 
  -2  10   5      338.86      311.66     23.96 o 
  -1  10   5       25.91       12.77     12.75 o 
   0  10   5     2308.40     2340.00     57.54 o 
   1  10   5      343.77      300.51     20.09 o 
   2  10   5      689.89      719.25     31.41 o 
   3  10   5     2963.78     3154.46     87.22 o 
   4  10   5       20.53       25.22     22.76 o 
   5  10   5     4105.83     4089.59    163.45 o 
   6  10   5      587.54      575.06     22.29 o 
   7  10   5      725.70      714.26     27.02 o 
   8  10   5      851.34      778.73     27.11 o 
   9  10   5       95.16       74.02     10.43 o 
  10  10   5      675.56      717.90     29.97 o 
  11  10   5       80.62       44.89     13.66 o 
  12  10   5      261.87      299.80     25.63 o 
  -5  11   5        4.00        6.54     24.77 o 
  -4  11   5      118.74       88.42     20.24 o 
  -3  11   5      188.52      147.87     21.44 o 
  -2  11   5      197.11      204.52     21.51 o 
  -1  11   5      233.99      243.40     21.56 o 
   0  11   5      101.23      148.51     27.90 o 
   1  11   5      626.73      589.42     24.88 o 
   2  11   5        4.28       -3.90     18.27 o 
   3  11   5     1758.07     1883.24     77.73 o 
   4  11   5      188.80      168.90     25.43 o 
   5  11   5      633.80      705.00     43.26 o 
   6  11   5      554.34      552.13     49.57 o 
   7  11   5        1.07       -0.75      8.41 o 
   8  11   5       51.63       81.90     13.10 o 
   9  11   5      572.46      613.97     28.69 o 
  10  11   5       46.47       48.79     17.89 o 
  11  11   5      358.97      371.91     22.66 o 
  -3  12   5        3.68       11.74     24.13 o 
  -2  12   5       44.19       33.86     16.99 o 
  -1  12   5        8.40        8.97     14.50 o 
   0  12   5       64.17       39.24     14.44 o 
   1  12   5        1.29       17.16     18.24 o 
   2  12   5      436.54      462.53     34.96 o 
   3  12   5      295.27      242.60     47.86 o 
   4  12   5      216.94      128.57     37.32 o 
   5  12   5      118.57      114.25     35.25 o 
   6  12   5       23.30       39.75     18.17 o 
   7  12   5       37.95       44.72     21.63 o 
   8  12   5      177.09      191.41     16.65 o 
   9  12   5       95.95       97.76     15.41 o 
  10  12   5      154.37      151.60     42.25 o 
  -1  13   5        0.21       -5.55     16.26 o 
   0  13   5        9.88       19.57     13.64 o 
   1  13   5       49.07       33.03     42.90 o 
   2  13   5      163.70      172.32     50.50 o 
   3  13   5       15.00       13.96     37.16 o 
   4  13   5       88.34       60.47     38.98 o 
   5  13   5       10.34        2.49     33.11 o 
   6  13   5       31.86       15.96     21.73 o 
   7  13   5        0.05        7.07     21.06 o 
   8  13   5       58.24       57.44     28.03 o 
   9  13   5        1.94        0.42     22.27 o 
   1  14   5       18.67       76.87     45.99 o 
   2  14   5        0.92      -27.09     39.86 o 
   3  14   5      214.21      165.89     49.36 o 
   4  14   5       22.65       48.43     44.07 o 
   5  14   5       61.98      100.07     46.61 o 
   7  14   5       92.65      124.20     29.45 o 
  -7 -13   6      300.87      438.49     75.00 o 
  -6 -13   6       53.09       55.75     44.69 o 
  -5 -13   6      115.77      182.57     41.19 o 
  -4 -13   6      164.41      140.50    104.02 o 
  -3 -13   6        0.70       23.63     22.32 o 
  -2 -13   6       90.09      107.60     26.25 o 
  -1 -13   6       41.15       98.31     45.21 o 
  -8 -12   6      141.60      139.57     24.84 o 
  -7 -12   6      230.43      260.43     41.65 o 
  -6 -12   6      154.91      162.15     28.23 o 
  -5 -12   6        7.04       23.76     18.83 o 
  -4 -12   6      344.91      388.51     35.47 o 
  -3 -12   6      185.51      236.61     30.00 o 
  -2 -12   6       54.17       58.48     21.76 o 
  -1 -12   6      549.11      608.14     42.22 o 
   0 -12   6        1.32      -10.03     12.19 o 
   1 -12   6      592.40      686.11     31.87 o 
   2 -12   6      203.35      211.56     32.18 o 
   3 -12   6       28.70       27.67     27.09 o 
  -9 -11   6       28.84       23.71     24.89 o 
  -8 -11   6      293.38      288.83     21.10 o 
  -7 -11   6      192.58      236.09     17.92 o 
  -6 -11   6      136.76      156.39     46.66 o 
  -5 -11   6        0.83       20.25     17.39 o 
  -4 -11   6      238.89      256.12     41.06 o 
  -3 -11   6      327.44      324.83     30.71 o 
  -2 -11   6        3.50        2.58     13.36 o 
  -1 -11   6      702.19      787.52     36.82 o 
   0 -11   6      560.72      519.22     25.43 o 
   1 -11   6       63.79       60.91     14.83 o 
   2 -11   6      288.24      240.79     24.16 o 
   3 -11   6       18.57       40.37     16.04 o 
   4 -11   6       52.47       60.62     31.61 o 
 -10 -10   6       46.32       31.08     18.06 o 
  -9 -10   6       11.29       16.38      9.19 o 
  -8 -10   6       71.00       86.30     11.06 o 
  -7 -10   6      149.80      136.22     14.42 o 
  -6 -10   6       42.42       42.03     25.85 o 
  -5 -10   6       55.50       90.28     14.08 o 
  -4 -10   6      131.19      132.28     21.38 o 
  -3 -10   6        9.51       -0.90     14.92 o 
  -2 -10   6      380.14      406.44     59.87 o 
  -1 -10   6       36.97       37.73     10.58 o 
   0 -10   6      125.85      130.89     15.33 o 
   1 -10   6      129.98      104.48     19.54 o 
   2 -10   6      135.31      131.88     17.42 o 
   3 -10   6       51.49       51.30     15.13 o 
   4 -10   6       56.77       21.74     15.12 o 
   5 -10   6        4.43      -15.33     15.33 o 
   6 -10   6       13.37       14.27     31.87 o 
 -11  -9   6       49.03       85.78     19.36 o 
 -10  -9   6       11.36        0.62     11.06 o 
  -9  -9   6      109.40      111.73     13.71 o 
  -8  -9   6        1.04       -3.08      8.46 o 
  -7  -9   6     1127.13     1216.14     32.99 o 
  -6  -9   6      426.95      412.35     14.48 o 
  -5  -9   6      237.53      235.93     22.81 o 
  -4  -9   6      440.17      462.80     21.86 o 
  -3  -9   6        2.33        6.01     12.13 o 
  -2  -9   6      293.93      316.94     15.73 o 
  -1  -9   6      294.07      278.22     15.56 o 
   0  -9   6      181.93      188.20     16.22 o 
   1  -9   6      421.58      424.22     22.80 o 
   2  -9   6       11.23        8.88     11.00 o 
   3  -9   6      512.86      441.42     25.83 o 
   4  -9   6      139.07      135.87     18.99 o 
   5  -9   6       56.30       33.27     21.14 o 
   6  -9   6      103.59      119.91     20.73 o 
   7  -9   6       18.31       20.20     25.19 o 
 -11  -8   6      248.26      243.00     43.68 o 
 -10  -8   6       82.72       85.10     14.41 o 
  -9  -8   6      113.01      138.83     14.45 o 
  -8  -8   6      763.57      718.43     25.27 o 
  -7  -8   6        6.24        4.34      7.04 o 
  -6  -8   6     1014.25     1058.72     22.84 o 
  -5  -8   6       82.76       77.36      9.13 o 
  -4  -8   6     1159.41     1178.90     22.96 o 
  -3  -8   6     1124.74     1101.29     41.28 o 
  -2  -8   6     2082.40     1948.53     53.41 o 
  -1  -8   6     2733.66     2653.29     51.95 o 
   0  -8   6      794.33      772.31     27.18 o 
   1  -8   6     1482.08     1428.52     40.01 o 
   2  -8   6     1749.92     1572.56     54.20 o 
   3  -8   6       88.09       65.28     13.91 o 
   4  -8   6     2507.63     2308.92     60.09 o 
   5  -8   6        1.65        0.74     12.47 o 
   6  -8   6      836.43      833.35     58.63 o 
   7  -8   6      154.18      167.68     18.57 o 
   8  -8   6       57.50       32.46     15.82 o 
 -12  -7   6        0.60       -0.08     19.18 o 
 -11  -7   6      200.45      216.65     21.51 o 
 -10  -7   6      514.05      481.76     23.69 o 
  -9  -7   6       14.95       17.91     10.96 o 
  -8  -7   6     1465.09     1536.61     36.24 o 
  -7  -7   6      106.54       99.86      9.60 o 
  -6  -7   6      285.29      331.53     13.20 o 
  -5  -7   6      301.86      290.29     13.40 o 
  -4  -7   6       21.01       18.41      5.68 o 
  -3  -7   6     1401.00     1312.55     27.31 o 
  -2  -7   6      680.95      677.68     20.54 o 
  -1  -7   6     1682.54     1706.14     41.54 o 
   0  -7   6     1664.94     1532.72     39.05 o 
   1  -7   6      461.41      409.85     19.83 o 
   2  -7   6     1824.70     1770.48     45.86 o 
   3  -7   6      581.84      627.32     29.85 o 
   4  -7   6      612.54      591.73     27.49 o 
   5  -7   6     1297.20     1233.19     41.30 o 
   6  -7   6       14.06        6.01     11.35 o 
   7  -7   6      643.98      628.28     27.11 o 
   8  -7   6      176.63      165.33     18.41 o 
   9  -7   6       15.19       15.59     14.85 o 
 -12  -6   6        8.67      -14.52     19.13 o 
 -11  -6   6        2.83       -1.84     13.65 o 
 -10  -6   6       18.07       11.95     10.97 o 
  -9  -6   6      144.56      135.10     14.43 o 
  -8  -6   6       23.39       27.51      8.97 o 
  -7  -6   6      284.96      285.76     18.95 o 
  -6  -6   6       27.60       24.45      6.78 o 
  -5  -6   6        0.66       -3.01      4.79 o 
  -4  -6   6      693.39      644.56     17.26 o 
  -3  -6   6      588.44      619.17     15.45 o 
  -2  -6   6      648.04      625.53     14.70 o 
  -1  -6   6      448.51      460.04     11.80 o 
   0  -6   6      213.67      186.69     21.79 o 
   1  -6   6        3.38       -2.01      6.78 o 
   2  -6   6       62.54       52.50     10.10 o 
   3  -6   6        5.76        1.32      8.41 o 
   4  -6   6       54.40       42.79     11.09 o 
   5  -6   6      107.33      134.85     12.89 o 
   6  -6   6      569.30      538.42     26.05 o 
   7  -6   6       52.93       44.85     19.55 o 
   8  -6   6      316.91      253.86     19.84 o 
   9  -6   6       43.64       30.25     14.57 o 
  10  -6   6       22.82       23.05     27.15 o 
 -12  -5   6       17.73       -5.63     15.16 o 
 -11  -5   6        2.68       -0.61     11.75 o 
 -10  -5   6      176.41      169.30     16.76 o 
  -9  -5   6        8.39        2.04      9.24 o 
  -8  -5   6        3.63        3.60      7.58 o 
  -7  -5   6      829.46      799.44     23.71 o 
  -6  -5   6      624.77      596.91     17.89 o 
  -5  -5   6      542.00      521.47     15.41 o 
  -4  -5   6      532.88      586.07     17.48 o 
  -3  -5   6      752.17      749.46     18.88 o 
  -2  -5   6      234.32      218.43      8.27 o 
  -1  -5   6        1.62        7.99      3.51 o 
   0  -5   6       28.04       26.93      4.39 o 
   1  -5   6       50.07       50.49      8.26 o 
   2  -5   6       44.29       39.13     10.25 o 
   3  -5   6      195.52      213.18     26.44 o 
   4  -5   6      216.30      211.89     12.75 o 
   5  -5   6       25.49       18.68      9.27 o 
   6  -5   6      111.01      114.03     12.72 o 
   7  -5   6        0.07        7.52     10.04 o 
   8  -5   6       34.03       43.81     12.61 o 
   9  -5   6       70.80       33.37     17.90 o 
  10  -5   6       16.88       47.29     21.96 o 
 -12  -4   6       44.72       37.74     17.40 o 
 -11  -4   6      200.55      202.70     16.81 o 
 -10  -4   6      273.60      228.71     18.79 o 
  -9  -4   6      176.72      167.41     17.11 o 
  -8  -4   6      777.93      795.60     28.27 o 
  -7  -4   6       26.21       21.17      9.25 o 
  -6  -4   6     4101.93     4332.66     83.03 o 
  -5  -4   6     2207.34     2220.87     41.50 o 
  -4  -4   6       87.70       70.00      7.40 o 
  -3  -4   6     5427.72     5453.76     92.87 o 
  -2  -4   6      726.23      702.85     17.63 o 
  -1  -4   6     4582.33     4220.66     69.32 o 
   0  -4   6      109.35       96.75      4.86 o 
   1  -4   6     4929.17     4836.96     77.61 o 
   2  -4   6     5073.55     5069.84    100.37 o 
   3  -4   6       19.70       27.43      7.60 o 
   4  -4   6     4799.97     4658.30     76.96 o 
   5  -4   6      488.95      451.52     17.76 o 
   6  -4   6      386.18      385.43     17.73 o 
   7  -4   6     1966.41     2023.32     51.04 o 
   8  -4   6      372.86      325.46     19.99 o 
   9  -4   6      487.53      425.94     32.33 o 
  10  -4   6       84.52       67.42     21.88 o 
  11  -4   6      165.45      144.20     28.13 o 
 -12  -3   6      332.57      408.46     28.31 o 
 -11  -3   6       74.01       75.14     14.59 o 
 -10  -3   6      681.39      698.91     26.17 o 
  -9  -3   6       54.29       68.95     11.98 o 
  -8  -3   6     1658.28     1749.33     37.78 o 
  -7  -3   6     1658.54     1749.98     36.13 o 
  -6  -3   6     1311.48     1353.54     27.37 o 
  -5  -3   6     2233.70     2380.41     37.14 o 
  -4  -3   6     2855.78     2825.33     56.17 o 
  -3  -3   6    12112.09    12074.66    173.25 o 
  -2  -3   6    15013.36    14949.73    230.84 o 
  -1  -3   6      258.93      224.30      9.29 o 
   0  -3   6      256.04      182.30      9.37 o 
   1  -3   6      774.61      707.53     17.20 o 
   2  -3   6     4301.71     4168.05     67.60 o 
   3  -3   6     2323.32     2162.74     48.35 o 
   4  -3   6      989.76      973.12     18.46 o 
   5  -3   6     6255.94     6013.18     84.01 o 
   6  -3   6      487.22      460.80     15.25 o 
   7  -3   6      494.53      513.47     17.40 o 
   8  -3   6     1904.03     1910.43     40.96 o 
   9  -3   6       94.22       77.92     19.20 o 
  10  -3   6      459.24      481.31     25.06 o 
  11  -3   6       85.03       95.97     46.25 o 
 -12  -2   6      122.85      104.82     19.98 o 
 -11  -2   6       95.65      113.85     18.68 o 
 -10  -2   6       90.45      111.93     16.62 o 
  -9  -2   6      318.09      332.00     18.33 o 
  -8  -2   6       70.77       71.96     11.07 o 
  -7  -2   6      522.98      592.97     31.59 o 
  -6  -2   6      230.57      237.06     12.30 o 
  -5  -2   6       19.77       21.59      5.58 o 
  -4  -2   6     2352.82     2392.79     33.06 o 
  -3  -2   6     1771.39     1843.27     30.96 o 
  -2  -2   6     4077.97     3900.91     61.65 o 
  -1  -2   6     4829.56     4494.30     88.92 o 
   0  -2   6     3273.22     2858.00     55.45 o 
   1  -2   6      178.51      199.78      9.90 o 
   2  -2   6      282.95      286.65      7.49 o 
   3  -2   6     4515.49     4263.54     60.31 o 
   4  -2   6      388.37      305.19      9.26 o 
   5  -2   6     1784.85     1677.82     24.53 o 
   6  -2   6      173.39      140.77      9.54 o 
   7  -2   6      287.78      252.94     12.77 o 
   8  -2   6      211.53      196.00     13.52 o 
   9  -2   6      177.22      193.64     20.81 o 
  10  -2   6      167.76      144.35     17.26 o 
  11  -2   6      112.36      162.35     19.09 o 
  12  -2   6        0.16        5.84     14.88 o 
 -12  -1   6        3.67       13.66     17.77 o 
 -11  -1   6        0.83       -4.91     15.48 o 
 -10  -1   6        4.91       -9.06     12.40 o 
  -9  -1   6       17.76       30.41     12.58 o 
  -8  -1   6      179.22      196.37     16.37 o 
  -7  -1   6      196.15      194.59     13.26 o 
  -6  -1   6      100.36       99.96      7.54 o 
  -5  -1   6     1250.87     1440.43     23.89 o 
  -4  -1   6       31.26       40.94      5.27 o 
  -3  -1   6     2608.85     2751.22     34.39 o 
  -2  -1   6       60.68       48.55      6.65 o 
  -1  -1   6    10385.95    10188.27    269.20 o 
   0  -1   6      151.64      160.60     11.76 o 
   1  -1   6     5756.99     5856.17     80.81 o 
   2  -1   6      411.37      565.14     11.73 o 
   3  -1   6       44.36       21.30      4.06 o 
   4  -1   6     2029.61     2212.37     28.89 o 
   5  -1   6      168.50      178.85      5.85 o 
   6  -1   6      162.72      146.64      5.92 o 
   7  -1   6      471.26      466.91     13.35 o 
   8  -1   6      189.39      160.21     15.21 o 
   9  -1   6        3.83       -9.91      9.91 o 
  10  -1   6        0.10       -6.98     12.30 o 
  11  -1   6      135.78      195.34     29.43 o 
  12  -1   6       33.21       40.44     34.52 o 
 -11   0   6      168.40      133.98     29.23 o 
 -10   0   6      441.50      472.33     39.58 o 
  -9   0   6        4.70       10.96     12.32 o 
  -8   0   6      119.80      109.69     11.69 o 
  -7   0   6      471.96      449.42     15.87 o 
  -6   0   6       65.73       72.96      7.79 o 
  -5   0   6     1545.30     1561.06     25.90 o 
  -4   0   6        9.30       11.31      4.20 o 
  -3   0   6     2723.74     2803.07     44.59 o 
  -2   0   6      759.38      834.11     17.41 o 
  -1   0   6     2185.03     2078.98     34.33 o 
   0   0   6    13380.01    14556.88    229.93 o 
   1   0   6       47.46       90.40      5.55 o 
   2   0   6     1954.74     1659.03     24.30 o 
   3   0   6     2056.18     2071.73     28.25 o 
   4   0   6     4625.77     4936.84     62.20 o 
   5   0   6      416.23      488.67     10.78 o 
   6   0   6      250.48      260.71      7.55 o 
   7   0   6      445.54      437.87     11.78 o 
   8   0   6      302.45      260.92     12.23 o 
   9   0   6        3.07        5.00     10.51 o 
  10   0   6      124.55      126.04     19.20 o 
  11   0   6       77.78      115.92     40.46 o 
  12   0   6       13.11       12.58     25.12 o 
  13   0   6       37.18       53.15     28.76 o 
 -11   1   6      190.08      205.80     37.99 o 
 -10   1   6      592.88      618.11     31.92 o 
  -9   1   6      568.57      599.75     28.31 o 
  -8   1   6       55.26       82.02     14.25 o 
  -7   1   6     1789.63     1811.85     47.16 o 
  -6   1   6        0.09        1.71      6.79 o 
  -5   1   6     4718.95     4897.02     63.17 o 
  -4   1   6     1366.13     1249.90     32.25 o 
  -3   1   6     2721.51     2484.31     40.79 o 
  -2   1   6     7711.01     8734.86    137.42 o 
  -1   1   6      887.27      719.81     21.41 o 
   0   1   6     7214.82     6334.33    118.69 o 
   1   1   6     2355.54     2806.53     49.93 o 
   2   1   6     2820.48     2939.87     40.36 o 
   3   1   6      124.12      170.75      5.24 o 
   4   1   6     2088.55     1897.85     25.30 o 
   5   1   6      872.16      825.37     20.39 o 
   6   1   6     1329.70     1340.53     18.07 o 
   7   1   6      166.11      167.04      9.38 o 
   8   1   6     1437.21     1422.05     22.49 o 
   9   1   6      106.99       79.16      8.25 o 
  10   1   6      104.98       86.43     14.47 o 
  11   1   6      401.80      447.84     34.61 o 
  12   1   6       40.31       34.52     23.51 o 
  13   1   6      180.61      186.98     31.03 o 
 -11   2   6      278.90      335.82     45.05 o 
 -10   2   6       19.11        7.91     15.40 o 
  -9   2   6      356.40      364.27     69.14 o 
  -8   2   6      101.40      121.67     16.02 o 
  -7   2   6      858.38      822.73     48.54 o 
  -6   2   6     2327.17     2292.08     54.91 o 
  -5   2   6     1475.85     1501.34     31.18 o 
  -4   2   6     5372.33     5364.72     71.36 o 
  -2   2   6      346.76      266.56     12.71 o 
  -1   2   6     2337.64     2303.31     45.10 o 
   0   2   6     2644.55     2901.76     67.96 o 
   1   2   6     3716.41     3782.97     93.81 o 
   2   2   6      110.25       71.84      7.15 o 
   3   2   6     4876.03     4497.74     75.03 o 
   4   2   6    10645.38    11569.01    155.94 o 
   5   2   6        2.39       19.42      2.69 o 
   6   2   6     9540.43     9654.34    110.51 o 
   7   2   6        1.49        3.77      4.67 o 
   8   2   6      817.14      834.04     18.16 o 
   9   2   6       15.20        9.54      6.63 o 
  10   2   6      441.92      427.10     15.80 o 
  11   2   6      797.33      824.52     31.97 o 
  12   2   6       15.60       30.12     18.53 o 
  13   2   6      156.20      112.30     27.45 o 
 -11   3   6       71.54       99.34     30.36 o 
 -10   3   6       45.44       71.52     20.64 o 
  -9   3   6        5.81       -5.68     14.20 o 
  -8   3   6       27.81       24.99     14.51 o 
  -7   3   6       32.72       10.38     10.54 o 
  -6   3   6     1104.88     1175.29     30.31 o 
  -5   3   6      255.34      235.02     12.82 o 
  -4   3   6     2622.95     2667.44     47.17 o 
  -3   3   6     3166.55     3254.28     58.40 o 
  -2   3   6      203.59      216.89      8.85 o 
  -1   3   6      132.35      196.65     15.14 o 
   0   3   6     2336.42     2367.96     61.04 o 
   1   3   6     3582.33     3239.40    112.79 o 
   2   3   6     2981.16     3432.77     65.79 o 
   3   3   6      718.28      698.48     19.36 o 
   4   3   6     1564.57     1395.63     23.24 o 
   5   3   6      524.47      519.69     14.98 o 
   6   3   6     4853.46     4877.90     65.90 o 
   7   3   6     1386.84     1346.61     22.78 o 
   8   3   6       17.91       17.51      5.69 o 
   9   3   6      431.47      400.77     14.07 o 
  10   3   6      452.19      478.42     16.36 o 
  11   3   6      243.50      224.80     14.27 o 
  12   3   6      798.89      782.77     33.09 o 
  13   3   6       24.45       30.15     19.40 o 
 -10   4   6        2.03       -9.87     16.28 o 
  -9   4   6       18.20       -1.68     15.96 o 
  -8   4   6        8.45        3.50     13.52 o 
  -7   4   6        4.32        2.30     12.79 o 
  -6   4   6      618.40      665.16     21.84 o 
  -5   4   6      369.48      418.02     16.86 o 
  -4   4   6        3.62       -5.84      5.84 o 
  -3   4   6      861.39      905.05     19.19 o 
  -2   4   6      244.41      269.29     11.89 o 
  -1   4   6      364.77      464.18     31.10 o 
   0   4   6     4572.31     5549.83    101.12 o 
   1   4   6     3850.67     4250.43     67.28 o 
   2   4   6     1392.79     1709.86     31.08 o 
   3   4   6       95.93       94.54      7.99 o 
   4   4   6       60.54       50.20      5.92 o 
   5   4   6       93.62      104.00      7.73 o 
   6   4   6      133.47      159.76     10.08 o 
   7   4   6      556.03      490.52     17.09 o 
   8   4   6        1.68       -5.05      5.65 o 
   9   4   6      738.83      765.98     19.50 o 
  10   4   6      762.75      714.15     21.09 o 
  11   4   6       13.62       14.35      9.02 o 
  12   4   6      261.85      259.91     16.36 o 
  13   4   6       52.10       41.86     16.74 o 
 -10   5   6      153.33      230.46     39.81 o 
  -9   5   6      388.51      388.31     31.92 o 
  -8   5   6       25.88       14.50     26.73 o 
  -7   5   6      312.39      283.28     42.25 o 
  -6   5   6      711.34      635.39     27.13 o 
  -5   5   6        7.56       -3.77      7.82 o 
  -4   5   6     1837.80     1877.89     51.33 o 
  -3   5   6        1.96       -5.66      5.66 o 
  -2   5   6      538.23      525.21     20.85 o 
  -1   5   6       72.68       77.29     12.92 o 
   0   5   6     1472.56     1545.55     30.99 o 
   1   5   6      311.42      296.25     11.27 o 
   2   5   6        7.38       14.44      4.36 o 
   3   5   6     1388.94     1305.25     29.15 o 
   4   5   6       13.95        4.98      3.37 o 
   5   5   6      818.32      885.81     20.41 o 
   6   5   6      630.82      628.03     34.06 o 
   7   5   6      340.08      317.68     14.16 o 
   8   5   6       92.14      105.51      9.83 o 
   9   5   6       82.11       92.44     10.27 o 
  10   5   6       26.18       19.89      8.03 o 
  11   5   6        8.16        1.58      9.79 o 
  12   5   6       98.55      116.32     14.84 o 
  13   5   6       81.91       64.80     14.05 o 
  -9   6   6      255.19      281.53     40.07 o 
  -8   6   6      189.98      205.59     25.39 o 
  -7   6   6      265.38      207.24     34.68 o 
  -6   6   6     1872.54     2018.96     48.23 o 
  -5   6   6      761.37      738.54     26.65 o 
  -4   6   6     1226.65     1205.18     32.20 o 
  -3   6   6     1338.87     1319.61     28.95 o 
  -2   6   6     2452.38     2337.91     47.59 o 
  -1   6   6     2578.67     2525.01     55.71 o 
   0   6   6      380.81      442.90     20.70 o 
   1   6   6     5896.40     5834.20     91.06 o 
   2   6   6       64.32       72.61      5.93 o 
   3   6   6     1288.59     1405.43     32.21 o 
   4   6   6      193.90      168.42      8.24 o 
   5   6   6      502.22      475.62     14.54 o 
   6   6   6      508.75      469.64     15.61 o 
   7   6   6       39.08       37.35      7.31 o 
   8   6   6      251.97      256.24     13.36 o 
   9   6   6      486.92      478.34     18.17 o 
  10   6   6        5.68        1.87      8.98 o 
  11   6   6      133.72      145.75     15.65 o 
  12   6   6      369.50      344.90     25.15 o 
  13   6   6      140.72      139.55     22.14 o 
  -8   7   6      156.51      160.50     36.80 o 
  -7   7   6        1.01       26.60     14.72 o 
  -6   7   6      433.00      389.55     23.09 o 
  -5   7   6      408.12      424.97     22.06 o 
  -4   7   6      169.91      164.98     18.53 o 
  -3   7   6       14.10       -3.14     10.02 o 
  -2   7   6        4.32       -6.98      6.98 o 
  -1   7   6      211.24      200.18     13.49 o 
   0   7   6     1250.91     1272.64     34.49 o 
   1   7   6     2411.00     2452.10     53.13 o 
   2   7   6     3914.23     3787.04     73.66 o 
   3   7   6      412.60      431.46     14.76 o 
   4   7   6     1220.50     1294.85     30.19 o 
   5   7   6     4542.47     4471.27     67.85 o 
   6   7   6       18.58       10.63      5.89 o 
   7   7   6     1847.17     1855.64     36.44 o 
   8   7   6       77.99       77.26      9.27 o 
   9   7   6     1195.19     1207.46     28.51 o 
  10   7   6      710.73      750.73     37.50 o 
  11   7   6       95.31       96.71     14.06 o 
  12   7   6      376.74      358.66     29.78 o 
  13   7   6       22.98       15.40     13.80 o 
  -7   8   6      108.63      115.18     19.89 o 
  -6   8   6       77.77       60.54     15.46 o 
  -5   8   6      100.71      103.36     18.86 o 
  -4   8   6      139.22      120.14     27.25 o 
  -3   8   6       52.98       45.20     13.72 o 
  -2   8   6      531.15      547.92     26.83 o 
  -1   8   6       12.59       11.61      8.56 o 
   0   8   6     1459.87     1457.41     34.77 o 
   1   8   6      640.95      610.06     22.60 o 
   2   8   6     1715.82     1666.03     39.61 o 
   3   8   6     1956.85     1934.52     43.10 o 
   4   8   6        0.98       10.46      9.35 o 
   5   8   6     4188.44     4211.92     75.20 o 
   6   8   6      434.61      468.44     17.44 o 
   7   8   6     1312.28     1289.83     28.82 o 
   8   8   6      501.10      481.16     17.24 o 
   9   8   6      356.76      354.84     17.57 o 
  10   8   6      665.17      643.78     24.06 o 
  11   8   6      113.31      132.43     15.28 o 
  12   8   6      478.54      491.10     41.45 o 
  13   8   6      102.90       99.55     21.38 o 
  -7   9   6        1.90      -15.22     18.05 o 
  -6   9   6        2.80      -16.95     16.95 o 
  -5   9   6        0.25      -14.16     14.16 o 
  -4   9   6       37.05       35.62     16.16 o 
  -3   9   6        1.64       -6.46     16.68 o 
  -2   9   6        3.59       -1.53     11.89 o 
  -1   9   6       73.46       29.42     15.95 o 
   0   9   6     1582.26     1495.57     44.52 o 
   1   9   6        5.25       14.26      8.66 o 
   2   9   6     2014.05     2024.27     46.97 o 
   3   9   6        2.58        9.93      6.77 o 
   4   9   6        1.04        4.72     16.25 o 
   5   9   6      658.60      629.17    103.55 o 
   6   9   6      259.87      279.19     12.44 o 
   7   9   6       11.55        1.35      6.65 o 
   8   9   6        1.91        0.31      7.29 o 
   9   9   6       39.54       33.37      9.61 o 
  10   9   6        0.10       -7.20      9.15 o 
  11   9   6       32.84       21.48     11.58 o 
  12   9   6       68.01       70.87     18.36 o 
  -6  10   6      122.17      150.73     50.14 o 
  -5  10   6       65.09       37.22     19.00 o 
  -4  10   6       82.53       60.84     18.65 o 
  -3  10   6       52.71       54.24     17.93 o 
  -2  10   6      134.04      161.45     20.11 o 
  -1  10   6      172.72      172.81     22.15 o 
   0  10   6        2.51       -0.05     10.31 o 
   1  10   6      210.88      251.01     19.49 o 
   2  10   6        7.36       15.62     10.83 o 
   3  10   6     1326.70     1308.65     55.09 o 
   5  10   6       20.12       11.57     21.96 o 
   6  10   6      392.14      394.89     32.99 o 
   7  10   6      636.21      642.00     26.01 o 
   8  10   6        1.98        5.48     10.43 o 
   9  10   6      239.72      264.70     15.05 o 
  10  10   6       21.88       14.42      9.89 o 
  11  10   6       30.41        9.91     11.59 o 
  12  10   6        1.38       -0.83     15.36 o 
  -4  11   6        9.71       20.61     25.14 o 
  -3  11   6       67.22       50.32     17.62 o 
  -2  11   6        1.43        3.89     14.85 o 
  -1  11   6      485.21      539.77     29.18 o 
   0  11   6      511.07      484.62     26.24 o 
   1  11   6       53.36       73.49     13.65 o 
   2  11   6     2184.85     2257.25     94.41 o 
   3  11   6       24.23       15.29     18.92 o 
   4  11   6       65.22       56.10     20.62 o 
   5  11   6        6.73      -22.20     28.86 o 
   6  11   6      237.06      220.85     41.68 o 
   7  11   6      513.39      598.47     42.67 o 
   8  11   6       89.67       86.78     13.70 o 
   9  11   6      276.83      294.92     21.43 o 
  10  11   6      351.32      370.85     25.10 o 
  11  11   6        3.57       -7.40     13.95 o 
  -3  12   6       38.65       65.33     26.82 o 
  -2  12   6       65.33       41.50     19.36 o 
  -1  12   6        8.80       13.56     15.37 o 
   0  12   6      216.21      244.44     21.15 o 
   1  12   6      225.76      246.17     18.88 o 
   2  12   6      138.02      199.47     45.99 o 
   3  12   6      538.81      557.56     64.21 o 
   4  12   6        9.52       22.50     19.54 o 
   5  12   6      258.15      256.04     32.74 o 
   6  12   6      152.56      120.66     35.52 o 
   7  12   6      208.25      251.68     74.30 o 
   8  12   6     1038.08     1070.22     80.24 o 
   9  12   6      147.62      160.24     17.75 o 
  10  12   6      208.60      252.70     36.53 o 
  -1  13   6      102.93      115.58     20.15 o 
   0  13   6       14.33      -11.48     14.65 o 
   1  13   6      114.26      169.78     47.23 o 
   2  13   6       73.20      128.00     46.19 o 
   3  13   6       13.19      -33.11     33.11 o 
   4  13   6      442.94      561.40     68.57 o 
   5  13   6       10.92      -20.05     20.05 o 
   6  13   6      493.26      551.87     49.30 o 
   7  13   6       25.89       42.71     22.65 o 
   8  13   6      352.14      277.79     73.89 o 
   9  13   6       43.50       51.78     25.60 o 
   1  14   6       28.17        2.65     44.27 o 
   2  14   6       28.89       24.71     43.44 o 
   3  14   6        0.55        5.55     42.51 o 
   4  14   6        0.17       -7.47     38.93 o 
   5  14   6      101.43       61.14     43.86 o 
   7  14   6        6.26       28.04     34.54 o 
  -6 -13   7      211.64      165.00     54.14 o 
  -5 -13   7        2.04      -27.56     27.61 o 
  -4 -13   7       43.40       46.38     23.82 o 
  -3 -13   7       74.64       61.97     45.05 o 
  -2 -13   7        4.74      -36.13     36.13 o 
  -1 -13   7       73.17       97.11     45.21 o 
   0 -13   7       70.77       79.47     47.80 o 
  -8 -12   7      341.46      315.85     40.02 o 
  -7 -12   7      227.17      221.02     64.93 o 
  -6 -12   7       17.06       24.29     41.26 o 
  -5 -12   7      299.12      337.77     34.78 o 
  -4 -12   7        2.14      -17.45     18.39 o 
  -3 -12   7      255.54      256.07     31.41 o 
  -2 -12   7      472.41      497.09     39.26 o 
  -1 -12   7        9.36       -5.91     18.80 o 
   0 -12   7      640.82      674.24     29.86 o 
   1 -12   7       44.00       27.85     19.40 o 
   2 -12   7      219.36      244.72     29.41 o 
  -9 -11   7       38.08        4.45     24.58 o 
  -8 -11   7      169.35      175.54     43.69 o 
  -7 -11   7      668.12      689.75     38.22 o 
  -6 -11   7       25.87       27.98     37.42 o 
  -5 -11   7      169.44      144.94     60.62 o 
  -4 -11   7      231.58      205.69     27.92 o 
  -3 -11   7        3.75       15.38     16.34 o 
  -2 -11   7      766.76      688.72     53.62 o 
  -1 -11   7      618.90      652.81     26.86 o 
   0 -11   7      360.97      343.94     22.31 o 
   1 -11   7      580.41      565.23     28.97 o 
   2 -11   7      100.97       84.43     17.95 o 
   3 -11   7       80.44      123.26     38.02 o 
   4 -11   7      130.71      173.01     34.67 o 
 -10 -10   7        0.99      -13.56     13.76 o 
  -9 -10   7        5.00       -0.89     10.51 o 
  -8 -10   7      141.43      134.00     31.32 o 
  -7 -10   7       66.41       59.74     11.95 o 
  -6 -10   7      436.36      457.87     38.94 o 
  -5 -10   7       56.46       29.79     26.08 o 
  -4 -10   7      319.29      306.55     41.03 o 
  -3 -10   7       77.20       94.69     20.81 o 
  -2 -10   7      155.08      150.75     21.59 o 
  -1 -10   7     1464.12     1526.26     42.27 o 
   0 -10   7        8.88       -9.58     11.17 o 
   1 -10   7       93.48      114.48     17.07 o 
   2 -10   7      128.91      139.48     32.15 o 
   3 -10   7       79.00       72.35     17.13 o 
   4 -10   7      324.36      321.24     26.08 o 
   5 -10   7       23.95       24.25     16.24 o 
   6 -10   7      178.60      123.12     41.16 o 
 -11  -9   7        7.29      -15.00     33.84 o 
 -10  -9   7       34.58       36.18     18.95 o 
  -9  -9   7        6.19        2.53     10.82 o 
  -8  -9   7      318.65      312.33     23.02 o 
  -7  -9   7      297.39      299.84     18.98 o 
  -6  -9   7        5.05        6.38     11.84 o 
  -5  -9   7       48.23       41.77     12.06 o 
  -4  -9   7       58.98       58.16     10.27 o 
  -3  -9   7       55.93       47.69     15.92 o 
  -2  -9   7        1.04       12.68      9.19 o 
  -1  -9   7       24.33       40.61     10.74 o 
   0  -9   7       54.79       60.81     13.01 o 
   1  -9   7       58.83       39.27     12.54 o 
   2  -9   7      258.41      275.80     20.86 o 
   3  -9   7       27.64        0.32     12.42 o 
   4  -9   7       26.39       19.20     18.25 o 
   5  -9   7        1.66        0.46     14.49 o 
   6  -9   7        1.54       -4.55     14.20 o 
   7  -9   7       15.67       40.01     26.20 o 
 -11  -8   7        1.22       -7.40     18.72 o 
 -10  -8   7       97.02       94.03     15.08 o 
  -9  -8   7       50.00       59.86     12.95 o 
  -8  -8   7      243.33      293.25     17.72 o 
  -7  -8   7      699.39      690.21     21.22 o 
  -6  -8   7      178.22      203.71     14.14 o 
  -5  -8   7      949.11     1019.59     26.58 o 
  -4  -8   7      254.29      267.32     15.31 o 
  -3  -8   7     2808.98     3015.59     57.53 o 
  -2  -8   7     1506.56     1468.03     39.51 o 
  -1  -8   7        0.10       -0.56      8.46 o 
   0  -8   7     2628.85     2640.37     60.67 o 
   1  -8   7      716.00      674.28     35.62 o 
   2  -8   7      917.41      891.44     52.54 o 
   3  -8   7      704.42      683.35     29.45 o 
   4  -8   7       21.35       18.30     13.28 o 
   5  -8   7      437.91      456.68     28.73 o 
   6  -8   7       55.05       42.45     20.79 o 
   7  -8   7       44.82       45.13     16.42 o 
   8  -8   7       75.29       75.79     20.97 o 
 -11  -7   7      118.05      102.77     18.54 o 
 -10  -7   7       77.44       74.20     19.39 o 
  -9  -7   7      526.24      549.06     28.52 o 
  -8  -7   7       17.94       16.36     10.19 o 
  -7  -7   7      717.69      770.89     25.21 o 
  -6  -7   7      465.49      495.82     17.10 o 
  -5  -7   7        3.88       -3.89      6.93 o 
  -4  -7   7     1631.46     1632.51     30.35 o 
  -3  -7   7      117.93      112.38      8.83 o 
  -2  -7   7     4055.31     3946.40     69.57 o 
  -1  -7   7     2102.07     2108.57     49.40 o 
   0  -7   7     2262.87     2154.96     50.97 o 
   1  -7   7     1582.66     1517.10     40.85 o 
   2  -7   7      175.81      160.17     15.58 o 
   3  -7   7      904.16      932.80     41.08 o 
   4  -7   7      703.13      698.45     29.89 o 
   5  -7   7      640.13      615.09     29.88 o 
   6  -7   7     1960.54     2010.51     47.38 o 
   7  -7   7       16.61       26.29     12.72 o 
   8  -7   7      296.74      293.77     22.53 o 
   9  -7   7       50.57       73.76     17.52 o 
 -12  -6   7       32.81       25.01     21.45 o 
 -11  -6   7      177.64      174.02     20.30 o 
 -10  -6   7      120.71      152.08     16.86 o 
  -9  -6   7       88.13       73.10     12.62 o 
  -8  -6   7     1434.88     1461.24     35.94 o 
  -7  -6   7        9.37        5.06      7.37 o 
  -6  -6   7       62.98       56.03      7.99 o 
  -5  -6   7       93.27       91.00     10.11 o 
  -4  -6   7       36.92       28.34      6.86 o 
  -3  -6   7     3471.03     3512.31     51.32 o 
  -2  -6   7        2.13        2.42      4.53 o 
  -1  -6   7     4478.50     4096.87     70.26 o 
   0  -6   7     1836.44     1795.54     43.38 o 
   1  -6   7     2712.39     2568.26     89.73 o 
   2  -6   7     1132.95     1192.86     34.55 o 
   3  -6   7      420.23      432.18     28.46 o 
   4  -6   7      639.19      645.54     40.66 o 
   5  -6   7      200.13      206.34     15.13 o 
   6  -6   7     1045.82     1035.19     31.21 o 
   7  -6   7     1212.43     1213.20     35.75 o 
   8  -6   7       49.81       38.59     13.84 o 
   9  -6   7      381.86      411.11     30.92 o 
 -12  -5   7       12.36       10.80     16.76 o 
 -11  -5   7        7.46        2.13     14.86 o 
 -10  -5   7       24.79       33.03     11.93 o 
  -9  -5   7      131.62      157.27     17.96 o 
  -8  -5   7      784.40      751.01     40.38 o 
  -7  -5   7      458.60      455.13     46.83 o 
  -6  -5   7      123.75      122.55     12.49 o 
  -5  -5   7      550.27      547.32     20.16 o 
  -4  -5   7       54.31       65.85     11.06 o 
  -3  -5   7      551.08      553.80     33.06 o 
  -2  -5   7     1247.12     1327.08     24.01 o 
  -1  -5   7       14.87       10.54      3.78 o 
   0  -5   7      126.64      136.60      7.20 o 
   1  -5   7      111.34      113.16     13.48 o 
   2  -5   7      224.83      196.80     35.19 o 
   3  -5   7      888.76      859.65     28.56 o 
   4  -5   7      300.12      295.65     14.77 o 
   5  -5   7      655.75      658.91     22.52 o 
   6  -5   7       33.60       23.68     10.11 o 
   7  -5   7      481.36      490.21     25.10 o 
   8  -5   7       49.92       27.66     12.21 o 
   9  -5   7        7.20        7.10     19.33 o 
  10  -5   7      362.46      385.11     50.40 o 
 -12  -4   7      116.84      110.64     24.37 o 
 -11  -4   7        0.62        2.67     12.29 o 
 -10  -4   7      484.08      466.45     22.81 o 
  -9  -4   7        1.90       15.65     11.64 o 
  -8  -4   7       27.18       34.81     11.28 o 
  -7  -4   7       17.57       14.81      8.90 o 
  -6  -4   7      267.62      253.46     26.86 o 
  -5  -4   7      469.93      523.90     18.05 o 
  -4  -4   7      116.41      156.07     14.23 o 
  -3  -4   7       61.01       46.42      8.12 o 
  -2  -4   7       74.27       72.64      7.45 o 
  -1  -4   7       18.75       22.67      5.30 o 
   0  -4   7       17.47       21.16      4.16 o 
   1  -4   7      297.19      302.95      8.85 o 
   2  -4   7      979.72     1020.87     29.15 o 
   3  -4   7      197.63      237.63     31.81 o 
   4  -4   7       30.39       24.35      7.16 o 
   5  -4   7      240.94      219.15     13.63 o 
   6  -4   7      808.54      830.69     25.69 o 
   7  -4   7       44.16       46.68     18.47 o 
   8  -4   7      644.26      596.15     24.82 o 
   9  -4   7        2.61        4.93     17.80 o 
  10  -4   7      138.64      161.47     34.57 o 
  11  -4   7       26.69       29.38     37.73 o 
 -12  -3   7      193.00      235.18     28.68 o 
 -11  -3   7      534.57      573.23     30.57 o 
 -10  -3   7      172.05      172.89     16.60 o 
  -9  -3   7      919.48      861.12     30.18 o 
  -8  -3   7     1156.04     1230.04     31.52 o 
  -7  -3   7      486.08      550.39     19.84 o 
  -6  -3   7     2307.79     2262.07     41.73 o 
  -5  -3   7        2.76       -1.29      5.24 o 
  -4  -3   7     2322.00     2416.65     40.30 o 
  -3  -3   7     1696.98     1633.62     51.75 o 
  -2  -3   7     5546.21     5687.33     95.64 o 
  -1  -3   7     8079.73     7996.93    113.26 o 
   0  -3   7       38.35       48.46      5.92 o 
   1  -3   7    13597.34    14200.97    210.67 o 
   2  -3   7     3833.08     3912.93     64.61 o 
   3  -3   7     1650.06     1667.97     32.87 o 
   4  -3   7     1953.27     1883.51     31.69 o 
   5  -3   7      628.77      641.38     17.00 o 
   6  -3   7      616.07      593.03     17.30 o 
   7  -3   7       18.40       16.11      7.51 o 
   8  -3   7      599.48      607.29     24.06 o 
   9  -3   7      269.86      286.41     23.81 o 
  10  -3   7      332.95      326.37     32.83 o 
  11  -3   7      128.89      163.04     27.95 o 
 -12  -2   7       30.26       27.35     18.46 o 
 -11  -2   7      613.12      665.45     52.43 o 
 -10  -2   7      237.49      318.11     22.94 o 
  -9  -2   7       14.61       16.40     10.08 o 
  -8  -2   7     1610.53     1665.56     37.75 o 
  -7  -2   7      433.72      440.41     18.15 o 
  -6  -2   7     3259.30     3475.87     60.11 o 
  -5  -2   7     1311.59     1219.07     24.91 o 
  -4  -2   7     1126.51     1132.93     20.17 o 
  -3  -2   7     8338.91     8885.02    105.86 o 
  -2  -2   7     2022.28     2037.29     37.64 o 
  -1  -2   7     4546.33     4710.67     88.95 o 
   0  -2   7     4319.81     3846.16     58.10 o 
   1  -2   7      963.30      753.13     16.85 o 
   2  -2   7      586.97      497.55     10.41 o 
   3  -2   7       21.11       43.69      3.87 o 
   4  -2   7    10389.31    10197.61    122.80 o 
   5  -2   7      617.55      549.36     13.44 o 
   6  -2   7      496.32      457.56     20.02 o 
   7  -2   7     1464.09     1495.49     30.64 o 
   8  -2   7      320.10      350.59     35.42 o 
   9  -2   7      226.79      232.19     18.45 o 
  10  -2   7      107.98      133.12     17.22 o 
  11  -2   7        1.12        9.78     14.04 o 
  12  -2   7      211.57      250.38     34.46 o 
 -12  -1   7      122.84      117.09     30.30 o 
 -11  -1   7        7.59      -15.10     15.10 o 
 -10  -1   7      220.41      215.81     21.54 o 
  -9  -1   7      606.63      569.73     26.82 o 
  -8  -1   7      135.97      181.04     17.06 o 
  -7  -1   7     1730.44     1724.75     49.74 o 
  -6  -1   7        8.69       11.05      5.89 o 
  -5  -1   7     1839.70     1905.17     29.68 o 
  -4  -1   7      639.67      713.94     15.00 o 
  -3  -1   7     1337.68     1447.09     27.04 o 
  -2  -1   7     9347.73     9078.23    129.12 o 
  -1  -1   7      194.73      262.05      9.50 o 
   0  -1   7     2144.19     2272.51     59.61 o 
   1  -1   7     2050.16     2021.25     32.26 o 
   2  -1   7      667.29      669.69     13.04 o 
   3  -1   7     3432.66     3253.19     42.65 o 
   4  -1   7      464.31      442.57      9.67 o 
   5  -1   7     3135.28     3048.15     39.52 o 
   6  -1   7      588.93      550.33     12.59 o 
   7  -1   7       16.00        9.42      7.24 o 
   8  -1   7     1522.49     1471.73     40.06 o 
   9  -1   7        0.77       11.27     10.94 o 
  10  -1   7      513.91      555.05     26.50 o 
  11  -1   7      115.46      117.79     17.32 o 
  12  -1   7      264.72      309.06     32.96 o 
 -11   0   7        8.02        0.73     27.61 o 
 -10   0   7       21.69       25.58     19.53 o 
  -9   0   7       16.32      -10.94     15.48 o 
  -8   0   7      110.54      114.11     20.99 o 
  -7   0   7      277.70      299.82     15.14 o 
  -6   0   7       87.58       83.99      9.50 o 
  -5   0   7       53.51       55.20      7.00 o 
  -4   0   7        3.63       -0.59      4.78 o 
  -3   0   7      435.92      449.41     13.55 o 
  -2   0   7      851.07      981.54     20.17 o 
  -1   0   7        6.21        6.43      3.81 o 
   0   0   7     1556.61     1715.29     35.24 o 
   1   0   7       46.06       90.05      7.02 o 
   2   0   7     4234.91     4757.29     61.51 o 
   3   0   7     1053.28     1309.48     19.23 o 
   4   0   7     1104.87     1022.38     17.58 o 
   5   0   7       65.33       57.03      5.01 o 
   6   0   7      869.76      861.93     16.38 o 
   7   0   7      275.59      300.17      9.68 o 
   8   0   7      462.69      471.86     17.24 o 
   9   0   7       12.61        8.64     10.72 o 
  10   0   7      162.85      157.58     16.50 o 
  11   0   7       38.09       64.72     23.33 o 
  12   0   7        1.48       -4.68     19.25 o 
 -11   1   7      205.18      182.34     36.96 o 
 -10   1   7       12.96       26.83     27.41 o 
  -9   1   7       23.68       51.74     14.43 o 
  -8   1   7       24.04       21.25     12.45 o 
  -7   1   7        0.34        3.99     10.54 o 
  -6   1   7      925.20      934.42     27.86 o 
  -5   1   7      137.18      175.86     14.59 o 
  -4   1   7     3109.60     3183.00     51.99 o 
  -3   1   7     3271.00     3403.13     53.52 o 
  -2   1   7      516.41      547.35     23.48 o 
  -1   1   7      719.99      911.02     18.44 o 
   0   1   7     6036.61     5684.04     89.98 o 
   1   1   7      551.34      413.16     11.26 o 
   2   1   7       91.24      101.97      5.21 o 
   3   1   7     3632.51     3725.95     53.78 o 
   4   1   7      288.17      284.15      7.57 o 
   5   1   7     1110.53     1105.47     18.77 o 
   6   1   7      773.65      760.38     14.01 o 
   7   1   7      190.67      201.95      8.89 o 
   8   1   7        0.15       -2.98      4.78 o 
   9   1   7        0.33       -4.65      6.11 o 
  10   1   7        3.91        7.05     14.46 o 
  11   1   7        1.05        3.71     16.88 o 
  12   1   7       27.14       26.13     21.72 o 
  13   1   7       16.92       53.15     24.75 o 
 -10   2   7      258.98      263.55     28.21 o 
  -9   2   7       31.49       29.28     13.13 o 
  -8   2   7      299.47      299.04     25.19 o 
  -7   2   7      449.13      466.55     33.73 o 
  -6   2   7     2124.62     2062.48     63.36 o 
  -5   2   7     5695.09     5745.41     85.74 o 
  -4   2   7      121.90      103.36      8.31 o 
  -3   2   7     2742.10     2653.25     43.13 o 
  -2   2   7     3115.85     3003.76     50.91 o 
  -1   2   7     2777.62     3357.65     75.87 o 
   0   2   7     2539.85     2684.82     46.41 o 
   1   2   7      110.74      117.48      6.06 o 
   2   2   7      844.07      936.02     45.38 o 
   3   2   7     1368.08     1303.37     20.61 o 
   4   2   7      576.35      488.28     13.06 o 
   5   2   7     2313.84     2519.26     30.66 o 
   6   2   7       72.20       62.09      8.73 o 
   7   2   7     1000.40      900.67     26.34 o 
   8   2   7      501.93      532.77     15.50 o 
   9   2   7       58.81       46.86      7.79 o 
  10   2   7       61.99       51.22      9.55 o 
  11   2   7       14.45       18.36     15.99 o 
  12   2   7      181.06      206.01     25.13 o 
  13   2   7       12.27        4.73     21.33 o 
 -10   3   7      177.22      197.69     53.33 o 
  -9   3   7       81.48       94.11     24.27 o 
  -8   3   7        7.60        3.26     13.59 o 
  -7   3   7     1542.84     1497.53     43.25 o 
  -6   3   7      384.31      405.79     23.05 o 
  -5   3   7     1376.04     1395.55     34.38 o 
  -4   3   7     2235.32     2261.40     40.54 o 
  -3   3   7     1591.19     1552.09     33.06 o 
  -2   3   7     1770.42     1642.35     31.23 o 
  -1   3   7      827.16      866.05     20.57 o 
   0   3   7     2287.97     2506.71     51.41 o 
   1   3   7    13467.11    13846.04    293.14 o 
   2   3   7     9728.19     9357.78    146.81 o 
   3   3   7     6001.28     6354.88    102.91 o 
   4   3   7     1625.81     1543.81     28.77 o 
   5   3   7     3816.89     3633.30     50.51 o 
   6   3   7     4748.63     4839.97     71.46 o 
   7   3   7      106.62      107.05     12.53 o 
   8   3   7      917.58      959.09     21.31 o 
   9   3   7      494.34      520.29     15.68 o 
  10   3   7      784.39      774.16     20.13 o 
  11   3   7      652.88      693.55     24.23 o 
  12   3   7       24.59       37.81     15.11 o 
  13   3   7      191.76      181.51     25.80 o 
 -10   4   7        3.76      -22.63     23.98 o 
  -9   4   7      196.39      201.64     25.63 o 
  -8   4   7       15.14       37.63     15.82 o 
  -7   4   7      668.98      567.11     42.92 o 
  -6   4   7       75.96       96.69     18.09 o 
  -5   4   7      379.75      364.18     16.48 o 
  -4   4   7     2958.84     2849.39     49.12 o 
  -3   4   7       38.52       31.75     10.41 o 
  -2   4   7        6.39       -1.80      7.96 o 
  -1   4   7      354.55      281.98     14.01 o 
   0   4   7     2409.64     2640.14     69.05 o 
   1   4   7      920.44      984.31     25.95 o 
   2   4   7     3331.74     3782.38     67.43 o 
   3   4   7     4333.58     4169.33     78.63 o 
   4   4   7       70.68       49.23      6.02 o 
   5   4   7      492.76      518.59     12.71 o 
   6   4   7     3100.44     3093.23     56.99 o 
   7   4   7     2187.77     2006.37     38.89 o 
   8   4   7      651.56      569.52     16.36 o 
   9   4   7     1410.33     1449.32     41.05 o 
  10   4   7        8.63        7.86      7.90 o 
  11   4   7      805.79      827.93     25.10 o 
  12   4   7      225.16      232.10     17.83 o 
  13   4   7      297.92      322.67     30.09 o 
  -9   5   7        4.34       13.48     16.68 o 
  -8   5   7       71.26       80.36     19.52 o 
  -7   5   7      163.97      165.36     27.44 o 
  -6   5   7       29.34       17.71     10.79 o 
  -5   5   7      473.44      483.50     19.18 o 
  -4   5   7        0.01       -5.49      6.83 o 
  -3   5   7        0.15        0.04      6.29 o 
  -2   5   7       49.89       73.80      9.71 o 
  -1   5   7       71.21       63.00      7.55 o 
   0   5   7      566.75      609.70     21.41 o 
   1   5   7     1021.58     1073.56     24.13 o 
   2   5   7      175.63      216.89     10.62 o 
   3   5   7      209.39      204.58      9.16 o 
   4   5   7      370.52      409.53     11.52 o 
   5   5   7      213.32      223.39     13.21 o 
   6   5   7       38.08       50.14      7.30 o 
   7   5   7     1866.14     1856.00     36.89 o 
   8   5   7       10.49       15.00      6.94 o 
   9   5   7      336.50      329.27     19.20 o 
  10   5   7       94.36      101.65     11.58 o 
  11   5   7       38.03       25.21     11.69 o 
  12   5   7       49.13       33.42     13.47 o 
  13   5   7       12.22       11.58     14.31 o 
  -9   6   7        0.66        7.37     26.83 o 
  -8   6   7       41.17       23.98     21.31 o 
  -7   6   7       25.85       30.07     15.85 o 
  -6   6   7      703.66      637.13     27.02 o 
  -5   6   7      336.61      282.61     18.64 o 
  -4   6   7       38.63       22.54      8.96 o 
  -3   6   7      689.08      706.43     27.49 o 
  -2   6   7      976.00      911.65     26.81 o 
  -1   6   7     1310.65     1289.02     35.82 o 
   0   6   7      137.98      149.78     16.68 o 
   1   6   7      295.42      337.37     28.09 o 
   2   6   7      942.20      848.24     24.55 o 
   3   6   7      144.79      145.31      8.65 o 
   4   6   7      416.50      374.88     17.29 o 
   5   6   7       12.42       -4.88      6.32 o 
   6   6   7      115.75      124.07     16.79 o 
   7   6   7       72.31       67.00      8.60 o 
   8   6   7       74.66       59.02     13.17 o 
   9   6   7        1.58        2.47      7.58 o 
  10   6   7       20.53       29.89     10.33 o 
  11   6   7        0.07       -8.48      9.98 o 
  12   6   7       15.18        1.94     11.83 o 
  13   6   7       66.56       51.89     15.94 o 
  -8   7   7        1.13       -6.96     20.19 o 
  -7   7   7      318.89      389.93     54.03 o 
  -6   7   7       38.56       44.04     15.44 o 
  -5   7   7      349.52      357.14     21.51 o 
  -4   7   7      362.60      359.94     24.90 o 
  -3   7   7       70.05       41.66     15.89 o 
  -2   7   7      237.21      224.94     15.50 o 
  -1   7   7     1611.44     1542.22     36.46 o 
   0   7   7      439.02      439.12     19.91 o 
   1   7   7     1247.66     1286.39     42.51 o 
   2   7   7      652.28      764.74     24.03 o 
   3   7   7     2240.09     2171.71     47.30 o 
   4   7   7      716.08      767.82     48.24 o 
   5   7   7      313.13      314.35     20.23 o 
   6   7   7      729.40      720.73     21.34 o 
   7   7   7        0.23       -0.36      6.12 o 
   8   7   7     2140.37     2137.30     39.25 o 
   9   7   7      676.82      653.48     36.00 o 
  10   7   7      739.20      729.04     25.87 o 
  11   7   7      567.14      564.39     24.64 o 
  12   7   7       16.07       10.00     14.25 o 
  13   7   7      329.86      385.64     29.79 o 
  -7   8   7       70.35      104.57     25.77 o 
  -6   8   7      354.05      383.74     24.44 o 
  -5   8   7        0.26       -3.60     11.95 o 
  -4   8   7      247.30      279.75     23.92 o 
  -3   8   7      591.19      634.70     30.89 o 
  -2   8   7      812.45      769.21     34.05 o 
  -1   8   7     2098.89     2110.00     48.02 o 
   0   8   7      685.21      700.84     26.03 o 
   1   8   7     2594.36     2494.46     56.06 o 
   2   8   7      976.39      939.01     28.35 o 
   3   8   7     1179.41     1162.84     31.46 o 
   4   8   7     3922.39     3828.89     95.44 o 
   5   8   7      240.74      238.14     31.12 o 
   6   8   7     1522.11     1390.40     77.22 o 
   7   8   7      234.23      216.24     16.63 o 
   8   8   7      785.09      798.91     21.91 o 
   9   8   7     1107.44     1151.20     30.42 o 
  10   8   7       24.22       26.76     10.29 o 
  11   8   7      770.42      778.29     28.39 o 
  12   8   7      412.26      442.13     30.21 o 
  13   8   7      110.26       88.52     20.24 o 
  -6   9   7       41.33       39.97     19.43 o 
  -5   9   7      109.40       95.64     20.81 o 
  -4   9   7        4.77      -13.85     13.85 o 
  -3   9   7       14.69        3.29     16.39 o 
  -2   9   7        5.34        5.99     11.17 o 
  -1   9   7      642.02      544.98     26.98 o 
   0   9   7       37.46       47.53     10.72 o 
   1   9   7     1302.10     1309.74     42.15 o 
   2   9   7      656.44      648.53     33.88 o 
   3   9   7     1037.73     1038.06     37.63 o 
   4   9   7      196.51      215.24     17.21 o 
   5   9   7     1105.48     1035.19     81.41 o 
   6   9   7       81.88       78.34     12.34 o 
   7   9   7      619.91      666.91     27.82 o 
   8   9   7       47.09       52.39      9.64 o 
   9   9   7      312.78      313.00     16.74 o 
  10   9   7      186.95      198.61     15.85 o 
  11   9   7        2.61       -1.49     10.73 o 
  12   9   7      330.65      337.69     30.16 o 
  -5  10   7        1.53       -9.62     35.76 o 
  -4  10   7       14.60       16.10     16.07 o 
  -3  10   7        7.67        0.09     14.90 o 
  -2  10   7        0.01      -16.38     16.38 o 
  -1  10   7      189.78      153.52     35.48 o 
   0  10   7       13.13       15.66     11.60 o 
   1  10   7        4.49       -4.87      8.60 o 
   2  10   7      327.20      359.80     17.66 o 
   3  10   7      751.59      773.29     51.39 o 
   4  10   7      271.34      215.82     36.02 o 
   5  10   7        4.34      -13.13     19.93 o 
   6  10   7      159.92      149.59     34.52 o 
   7  10   7       21.94       -8.88     21.49 o 
   8  10   7       47.53       59.70     10.08 o 
   9  10   7       18.38        3.42      9.67 o 
  10  10   7        2.61       -9.85      9.85 o 
  11  10   7       69.54       83.47     14.20 o 
  12  10   7       17.21        0.60     16.21 o 
  -4  11   7       68.48       38.36     25.00 o 
  -3  11   7        2.64       -7.79     15.53 o 
  -2  11   7      342.45      297.92     26.02 o 
  -1  11   7        0.75       -3.81     13.16 o 
   0  11   7      197.44      204.42     20.10 o 
   1  11   7      446.10      475.49     26.63 o 
   2  11   7       34.98       35.23     14.68 o 
   3  11   7        3.87      -15.62     16.28 o 
   4  11   7        1.40      -16.51     16.51 o 
   5  11   7      140.63      114.19     33.27 o 
   6  11   7       33.88      -17.02     22.11 o 
   7  11   7       56.74       44.01     27.51 o 
   8  11   7       29.93       46.60     21.36 o 
   9  11   7       25.23       28.78     12.56 o 
  10  11   7       70.91       93.87     14.25 o 
  11  11   7       29.63       31.81     16.12 o 
  -3  12   7      147.91      127.58     30.97 o 
  -2  12   7        1.90       -6.26     17.20 o 
  -1  12   7       29.50       36.17     16.66 o 
   0  12   7        0.89       -3.05     14.14 o 
   1  12   7      141.17      150.30     26.06 o 
   2  12   7      472.98      499.27     61.77 o 
   3  12   7       73.45       71.26     35.09 o 
   4  12   7      525.46      527.40     46.74 o 
   5  12   7       64.60       56.63     31.48 o 
   6  12   7      428.88      512.37     41.94 o 
   7  12   7     1146.60     1041.30    106.22 o 
   8  12   7       11.34       29.68     21.85 o 
   9  12   7      509.99      571.25     46.96 o 
  10  12   7       53.13       72.74     26.81 o 
  -1  13   7       18.92       17.64     18.10 o 
   0  13   7      147.79      122.93     19.26 o 
   1  13   7       33.78       45.04     19.33 o 
   2  13   7      302.77      353.94     61.45 o 
   3  13   7      245.18      266.63     56.16 o 
   4  13   7       32.53       41.78     38.77 o 
   5  13   7      531.61      742.99     50.49 o 
   6  13   7      244.62      242.46     27.80 o 
   7  13   7      546.22      592.44     70.90 o 
   8  13   7        9.78       34.07     23.36 o 
   9  13   7      175.99      222.95     43.26 o 
   2  14   7        0.03        7.42     39.40 o 
   3  14   7       69.16       35.92     45.52 o 
   4  14   7       35.56       24.29     40.80 o 
   5  14   7       81.62       49.15     46.87 o 
   6  14   7      136.19      164.85     53.88 o 
   7  14   7       17.49        9.58     23.66 o 
  -5 -13   8        0.57       30.36     42.56 o 
  -4 -13   8       14.78      -23.98     39.76 o 
  -3 -13   8       69.31       99.34     47.23 o 
  -2 -13   8        0.36      -19.41     38.41 o 
  -1 -13   8        0.95      -10.80     39.50 o 
  -7 -12   8      200.45      253.20     40.37 o 
  -6 -12   8      146.97       84.92     46.19 o 
  -5 -12   8       20.44       23.03     26.21 o 
  -4 -12   8      145.78      123.81     26.71 o 
  -3 -12   8       13.03        5.54     19.64 o 
  -2 -12   8        1.04      -19.45     19.45 o 
  -1 -12   8        2.86       -6.19     23.10 o 
   0 -12   8       59.51       61.75     15.50 o 
   1 -12   8      117.41      112.99     23.88 o 
   2 -12   8       42.67       49.50     23.12 o 
  -9 -11   8      148.73      156.23     48.17 o 
  -8 -11   8      152.01      167.97     67.09 o 
  -7 -11   8        2.51       -1.91     12.21 o 
  -6 -11   8        5.16       23.36     37.94 o 
  -5 -11   8      131.67      123.95     55.23 o 
  -4 -11   8      142.62      145.26     25.72 o 
  -3 -11   8      548.85      574.80     39.88 o 
  -2 -11   8       11.98       30.52     19.53 o 
  -1 -11   8      375.13      405.01     23.02 o 
   0 -11   8      240.14      194.16     19.31 o 
   1 -11   8      301.50      319.39     24.15 o 
   2 -11   8      464.13      465.60     28.89 o 
   3 -11   8       84.68       60.15     23.42 o 
   4 -11   8      200.04      195.61     30.19 o 
  -9 -10   8       41.90       37.31     18.21 o 
  -8 -10   8      326.07      350.99     20.84 o 
  -7 -10   8      457.69      493.97     42.57 o 
  -6 -10   8      165.10      206.88     19.00 o 
  -5 -10   8     1908.42     1907.85    111.80 o 
  -4 -10   8        1.53      -14.96     14.96 o 
  -3 -10   8      290.55      328.28     26.28 o 
  -2 -10   8     1289.15     1255.31     38.04 o 
  -1 -10   8       11.62       19.72     12.19 o 
   0 -10   8      634.27      730.74     57.32 o 
   1 -10   8       15.77       18.91     13.21 o 
   2 -10   8      248.57      267.40     29.68 o 
   3 -10   8      126.97      127.20     19.30 o 
   4 -10   8       41.04       43.66     16.49 o 
   5 -10   8      372.00      430.89     39.95 o 
 -10  -9   8       36.59        7.55     18.49 o 
  -9  -9   8       24.80       13.70     11.83 o 
  -8  -9   8        7.19       -3.68      9.92 o 
  -7  -9   8      275.83      270.90     17.31 o 
  -6  -9   8      463.33      517.62     33.31 o 
  -5  -9   8      691.86      764.92     34.93 o 
  -4  -9   8      593.86      602.50     46.40 o 
  -3  -9   8      561.60      561.94     28.41 o 
  -2  -9   8      229.80      207.36     16.85 o 
  -1  -9   8      180.43      211.27     29.13 o 
   0  -9   8      394.95      357.71     21.52 o 
   1  -9   8      452.13      474.88     27.81 o 
   2  -9   8       21.62       15.62     12.05 o 
   3  -9   8      165.69      117.90     17.55 o 
   4  -9   8       71.96       66.25     16.65 o 
   5  -9   8       33.57       41.02     16.80 o 
   6  -9   8       75.83       32.62     24.23 o 
 -11  -8   8       32.35       19.59     20.01 o 
 -10  -8   8       33.01       30.01     14.65 o 
  -9  -8   8       65.95       54.10     12.68 o 
  -8  -8   8       59.12       74.25     12.48 o 
  -7  -8   8      191.17      214.22     14.06 o 
  -6  -8   8       15.38        7.35      7.61 o 
  -5  -8   8        0.80       -2.63     11.00 o 
  -4  -8   8      453.37      454.03     19.87 o 
  -3  -8   8       21.43       17.98      8.82 o 
  -2  -8   8     1860.76     1879.89     47.52 o 
  -1  -8   8       41.25       44.17     14.01 o 
   0  -8   8      164.88      188.90     16.57 o 
   1  -8   8       12.26       10.65     11.96 o 
   2  -8   8       20.58       13.31     18.92 o 
   3  -8   8      169.05      165.35     18.27 o 
   4  -8   8        0.18       -1.49     11.97 o 
   5  -8   8        8.00       31.46     14.25 o 
   6  -8   8       22.23        2.45     15.57 o 
   7  -8   8        0.44       15.06     13.75 o 
   8  -8   8       22.95       25.72     19.24 o 
 -11  -7   8      226.37      217.50     28.69 o 
 -10  -7   8      346.33      408.44     25.44 o 
  -9  -7   8      193.86      196.30     17.00 o 
  -8  -7   8      466.63      481.90     21.67 o 
  -7  -7   8       56.97       41.12      9.44 o 
  -6  -7   8        3.02        8.89      8.71 o 
  -5  -7   8      267.11      283.21     15.06 o 
  -4  -7   8        3.76        4.69      6.93 o 
  -3  -7   8     1648.11     1657.49     37.74 o 
  -2  -7   8      444.36      460.66     18.37 o 
  -1  -7   8     2162.04     2141.28     51.41 o 
   0  -7   8      190.77      226.59     24.70 o 
   1  -7   8      238.42      231.82     28.00 o 
   2  -7   8      330.42      344.61     20.40 o 
   3  -7   8      171.53      188.46     17.62 o 
   4  -7   8       51.79       57.31     14.10 o 
   5  -7   8        6.52        3.50     12.82 o 
   6  -7   8        0.66      -10.43     10.43 o 
   7  -7   8       50.94       53.38     14.08 o 
   8  -7   8       24.89       23.22     14.54 o 
 -11  -6   8        0.07       -4.18     14.10 o 
 -10  -6   8      201.68      224.69     19.08 o 
  -9  -6   8       92.10       86.91     13.70 o 
  -8  -6   8       48.75       45.29     11.75 o 
  -7  -6   8       40.49       41.77      8.90 o 
  -6  -6   8       56.86       46.14     10.46 o 
  -5  -6   8       36.21       31.40      7.99 o 
  -4  -6   8     1394.11     1365.32     30.07 o 
  -3  -6   8     1481.53     1444.92     33.24 o 
  -2  -6   8     2392.19     2245.36     35.76 o 
  -1  -6   8       29.90       34.67      7.65 o 
   0  -6   8     4369.25     4238.17     85.18 o 
   1  -6   8     2446.24     2426.88     55.78 o 
   2  -6   8       32.78       23.19      9.50 o 
   3  -6   8     2193.00     2158.98     53.59 o 
   4  -6   8      112.72      145.73     16.47 o 
   5  -6   8     1347.17     1393.43     37.14 o 
   6  -6   8      782.04      835.57     28.57 o 
   7  -6   8       72.43       73.10     14.08 o 
   8  -6   8      407.41      404.24     23.94 o 
   9  -6   8        2.75        4.57     17.97 o 
 -11  -5   8      145.99      197.90     22.66 o 
 -10  -5   8       29.85       28.45     12.85 o 
  -9  -5   8      702.81      687.32     26.54 o 
  -8  -5   8      584.52      548.41     32.38 o 
  -7  -5   8      226.17      230.60     34.23 o 
  -6  -5   8     1160.30     1209.67     30.52 o 
  -5  -5   8       49.27       60.42      9.96 o 
  -4  -5   8     3574.19     3525.88     96.24 o 
  -3  -5   8       75.90       85.21     17.09 o 
  -2  -5   8      554.26      477.24     17.20 o 
  -1  -5   8     1786.49     1629.49     26.95 o 
   0  -5   8      337.76      337.86     14.12 o 
   1  -5   8     8534.77     8443.67    152.84 o 
   2  -5   8     1546.81     1527.71     39.87 o 
   3  -5   8     3311.60     3181.30     69.22 o 
   4  -5   8       30.11       19.07      9.44 o 
   5  -5   8      905.85      852.76     25.84 o 
   6  -5   8     1078.59     1034.09     30.22 o 
   7  -5   8        7.11        5.16     10.68 o 
   8  -5   8      861.10      910.94     31.68 o 
   9  -5   8      183.87      194.24     29.92 o 
  10  -5   8       75.77       41.27     23.33 o 
 -12  -4   8        6.17       15.88     36.13 o 
 -11  -4   8        1.74       15.57     12.72 o 
 -10  -4   8       39.73       28.39     12.74 o 
  -9  -4   8       27.18        9.78     12.58 o 
  -8  -4   8      314.14      295.05     20.22 o 
  -7  -4   8      107.72       93.77     13.39 o 
  -6  -4   8     1008.75     1036.05     30.24 o 
  -5  -4   8      110.99      102.65     11.34 o 
  -4  -4   8     5199.92     5170.23    103.71 o 
  -3  -4   8      848.84      801.83     43.48 o 
  -2  -4   8      235.22      230.26     16.57 o 
  -1  -4   8       10.03        3.24      5.60 o 
   0  -4   8      939.67      872.10     22.05 o 
   1  -4   8     1407.41     1369.71     38.57 o 
   2  -4   8       14.84       25.82     11.24 o 
   3  -4   8        5.18        1.41      7.64 o 
   4  -4   8      229.02      177.34     20.90 o 
   5  -4   8       24.07        6.22      7.32 o 
   6  -4   8       21.93       16.10      8.81 o 
   7  -4   8       33.61       51.48     11.32 o 
   8  -4   8       51.09       28.29     11.69 o 
   9  -4   8       70.42       23.82     18.76 o 
  10  -4   8      180.65      178.63     28.17 o 
  11  -4   8        3.89       40.47     23.58 o 
 -12  -3   8       10.94       45.94     37.99 o 
 -11  -3   8       40.19       22.95     16.93 o 
 -10  -3   8      219.65      232.01     18.46 o 
  -9  -3   8        4.12        2.03     10.37 o 
  -8  -3   8       10.19        9.17      9.41 o 
  -7  -3   8      404.66      408.65     18.04 o 
  -6  -3   8        0.22       -6.71      6.71 o 
  -5  -3   8       25.11       22.00      6.56 o 
  -4  -3   8       52.08       57.71      6.80 o 
  -3  -3   8     1289.13     1456.97     31.89 o 
  -2  -3   8       12.99       35.19      7.15 o 
  -1  -3   8       79.94      109.11      8.16 o 
   0  -3   8       15.17       12.26      4.61 o 
   1  -3   8        4.80        5.64      4.82 o 
   2  -3   8      973.78      908.56     17.88 o 
   3  -3   8       16.57        6.75      6.52 o 
   4  -3   8      390.42      375.00     26.94 o 
   5  -3   8      120.45      126.77      8.87 o 
   6  -3   8      306.85      286.92     12.77 o 
   7  -3   8        9.16       14.17      7.57 o 
   8  -3   8      158.01      138.77     14.99 o 
   9  -3   8        2.79       -4.05     11.38 o 
  10  -3   8      118.76      150.38     24.98 o 
  11  -3   8      101.91       72.36     52.03 o 
 -11  -2   8      131.56      121.06     21.03 o 
 -10  -2   8      233.60      253.22     21.88 o 
  -9  -2   8      910.15     1001.30     30.48 o 
  -8  -2   8      101.95       75.36     11.64 o 
  -7  -2   8     1333.56     1337.77     32.06 o 
  -6  -2   8      344.23      378.78     16.39 o 
  -5  -2   8      322.78      317.00     13.99 o 
  -4  -2   8      674.14      664.97     26.37 o 
  -3  -2   8      497.99      479.34     13.10 o 
  -2  -2   8     1822.29     1836.51     37.92 o 
  -1  -2   8      522.19      482.80     15.28 o 
   0  -2   8     1406.18     1540.15     36.14 o 
   1  -2   8      141.96       89.71      5.55 o 
   2  -2   8       51.58       86.86      7.07 o 
   3  -2   8     3316.97     3465.28     54.34 o 
   4  -2   8        2.51       13.45      4.41 o 
   5  -2   8     4609.13     4766.69     69.02 o 
   6  -2   8      126.05       85.89     10.87 o 
   7  -2   8       21.55        6.32      8.82 o 
   8  -2   8      380.06      357.35     20.32 o 
   9  -2   8      533.26      597.43     26.52 o 
  10  -2   8       22.56       20.17     13.70 o 
  11  -2   8       35.38       35.65     15.16 o 
  12  -2   8       13.84       18.88     15.95 o 
 -11  -1   8      419.26      537.08    108.06 o 
 -10  -1   8        9.58       20.77     19.91 o 
  -9  -1   8      659.48      706.56     30.14 o 
  -8  -1   8      290.52      330.60     30.68 o 
  -7  -1   8      568.04      581.59     21.72 o 
  -6  -1   8     2779.98     2860.87     43.96 o 
  -5  -1   8      251.43      314.08     11.82 o 
  -4  -1   8     4059.05     4069.87     57.85 o 
  -3  -1   8      886.23      870.85     17.33 o 
  -2  -1   8     1547.79     1592.73     27.29 o 
  -1  -1   8    14467.29    14436.97    180.50 o 
   0  -1   8       89.50      142.50      7.93 o 
   1  -1   8     7207.64     7811.58    107.70 o 
   2  -1   8     6230.99     6054.75     85.25 o 
   3  -1   8      959.76      991.68     22.76 o 
   4  -1   8    11233.58    11155.31    124.34 o 
   5  -1   8      465.70      485.41     11.89 o 
   6  -1   8     1383.73     1488.82     26.02 o 
   7  -1   8     1216.42     1189.54     42.53 o 
   8  -1   8      168.67      177.76     15.99 o 
   9  -1   8      748.21      779.52     40.55 o 
  10  -1   8       43.42       28.55     13.80 o 
  11  -1   8      370.11      394.75     24.76 o 
  12  -1   8       41.27       25.35     21.63 o 
 -11   0   8       87.07      130.85     38.62 o 
 -10   0   8       44.73       74.85     32.39 o 
  -9   0   8       30.24       21.83     22.63 o 
  -8   0   8      465.31      525.98     25.41 o 
  -7   0   8        5.47        5.82      8.99 o 
  -6   0   8      779.17      775.49     22.03 o 
  -5   0   8     1399.83     1398.94     29.24 o 
  -4   0   8        2.18        3.11      5.43 o 
  -3   0   8     7763.66     7597.15    102.17 o 
  -2   0   8        1.11       14.21      4.70 o 
  -1   0   8     4729.19     4899.17     73.97 o 
   0   0   8     1445.33     1386.47     28.98 o 
   1   0   8     1442.47     1578.39     28.51 o 
   2   0   8    10626.79    10675.33    163.31 o 
   3   0   8      276.16      293.32      8.68 o 
   4   0   8     7857.18     8214.21    101.71 o 
   5   0   8     1044.92      892.50     17.04 o 
   6   0   8       89.58      103.07      6.80 o 
   7   0   8     2072.11     2112.00     51.65 o 
   8   0   8     1113.95     1189.89     34.94 o 
   9   0   8      686.09      721.84     27.85 o 
  10   0   8      387.44      437.17     45.32 o 
  11   0   8      182.98      165.72     26.11 o 
  12   0   8      129.56      158.23     27.73 o 
 -11   1   8       13.83       -9.08     23.62 o 
 -10   1   8        0.46        2.60     26.94 o 
  -9   1   8        1.54        6.86     14.73 o 
  -8   1   8      119.33      140.01     21.64 o 
  -7   1   8       72.53       66.89     13.17 o 
  -6   1   8      552.19      558.06     25.85 o 
  -5   1   8      339.02      369.46     15.16 o 
  -4   1   8      286.73      304.21     18.64 o 
  -3   1   8        3.76        7.17      5.24 o 
  -2   1   8     1146.93     1152.69     22.38 o 
  -1   1   8     1361.74     1434.83     26.31 o 
   0   1   8     2800.46     2796.10     49.02 o 
   1   1   8      308.17      276.21      9.86 o 
   2   1   8       11.57        9.51      4.04 o 
   3   1   8     3524.18     3506.43     51.79 o 
   4   1   8      138.89      186.54      6.80 o 
   5   1   8      526.96      488.46     10.54 o 
   6   1   8      667.75      638.44     16.75 o 
   7   1   8      152.50      176.01      9.09 o 
   8   1   8      598.16      588.88     14.89 o 
   9   1   8      197.86      211.58     16.72 o 
  10   1   8      490.21      457.74     32.79 o 
  11   1   8        1.35        5.64     17.17 o 
  12   1   8        0.85       13.58     21.10 o 
  13   1   8       71.00       73.19     25.74 o 
 -10   2   8       47.94       40.61     17.88 o 
  -9   2   8       65.46       82.91     19.70 o 
  -8   2   8       71.00       48.84     23.43 o 
  -7   2   8      219.51      271.33     23.86 o 
  -6   2   8      913.36      969.26     39.34 o 
  -5   2   8        4.51       -1.45      7.43 o 
  -4   2   8      124.30      111.38     11.08 o 
  -3   2   8      760.90      858.02     19.51 o 
  -2   2   8      466.53      542.04     14.14 o 
  -1   2   8     3796.12     3735.45     56.35 o 
   0   2   8       41.05       53.01      5.40 o 
   1   2   8      525.30      634.92     16.25 o 
   2   2   8     1545.66     1614.78     26.66 o 
   3   2   8       73.18       74.35      5.22 o 
   4   2   8     3064.75     3266.49     45.10 o 
   5   2   8      255.86      245.54      8.18 o 
   6   2   8       24.29        4.59      5.58 o 
   7   2   8       47.86       54.33      6.06 o 
   8   2   8       40.34       31.91      7.11 o 
   9   2   8      814.40      756.57     20.19 o 
  10   2   8      388.70      412.45     31.29 o 
  11   2   8       17.19       23.88     15.58 o 
  12   2   8        1.78        3.16     39.81 o 
  13   2   8        8.29        5.86     21.80 o 
 -10   3   8      145.28      158.23     24.03 o 
  -9   3   8       22.40       14.76     16.62 o 
  -8   3   8      555.23      533.50     34.41 o 
  -7   3   8       70.83       79.79     29.35 o 
  -6   3   8     1614.78     1649.79     69.32 o 
  -5   3   8       17.93       25.37     11.48 o 
  -4   3   8     3154.19     3300.14     76.09 o 
  -3   3   8     4851.17     4940.32     95.62 o 
  -2   3   8      307.54      281.01     14.56 o 
  -1   3   8     6689.85     6904.20    105.93 o 
   0   3   8     1996.85     2198.99     39.90 o 
   1   3   8     4778.13     5314.89     82.34 o 
   2   3   8     1464.19     1401.29     29.66 o 
   3   3   8     1251.82     1210.10     27.13 o 
   4   3   8     1823.65     1892.35     32.84 o 
   5   3   8      534.75      472.36     14.92 o 
   6   3   8     2177.35     2140.37     42.99 o 
   7   3   8     2827.49     2788.21     43.90 o 
   8   3   8       65.70       54.31      7.89 o 
   9   3   8      700.54      719.14     19.77 o 
  10   3   8      426.71      419.31     16.98 o 
  11   3   8       76.40       50.01     14.71 o 
  12   3   8      150.57      139.65     22.48 o 
  13   3   8        2.95      -16.80     17.95 o 
 -10   4   8      232.17      276.29     39.55 o 
  -9   4   8        4.05        2.22     16.32 o 
  -8   4   8      600.78      644.94     41.21 o 
  -7   4   8       98.16       89.32     20.80 o 
  -6   4   8      439.49      485.71     22.55 o 
  -5   4   8     1049.23      977.87     26.31 o 
  -4   4   8        8.30       12.82      9.18 o 
  -3   4   8     5461.68     5253.86    101.49 o 
  -2   4   8     1634.67     1655.08     54.94 o 
  -1   4   8     2762.14     2937.86     60.09 o 
   0   4   8     6600.21     6138.70    110.43 o 
   1   4   8      568.14      519.03     58.47 o 
   2   4   8     1991.72     2097.21     54.27 o 
   3   4   8     1177.74     1164.91     24.39 o 
   4   4   8     2213.90     2205.75     43.19 o 
   5   4   8     3016.01     3067.30     51.05 o 
   6   4   8      107.61      114.32      8.12 o 
   7   4   8     3420.12     3351.62     50.38 o 
   8   4   8     1410.20     1386.96     28.31 o 
   9   4   8      869.28      864.42     21.64 o 
  10   4   8      700.59      733.44     21.21 o 
  11   4   8       15.71        6.74      9.85 o 
  12   4   8      257.17      252.64     27.29 o 
  13   4   8       78.55       58.02     21.12 o 
  -9   5   8       43.54       32.86     26.89 o 
  -8   5   8       43.40       11.89     28.16 o 
  -7   5   8      441.87      424.05     70.41 o 
  -6   5   8        0.63        5.63     11.63 o 
  -5   5   8       65.76       76.91     10.90 o 
  -4   5   8      219.72      188.01     16.18 o 
  -3   5   8      269.79      263.67     13.85 o 
  -2   5   8     1078.09      955.36     30.26 o 
  -1   5   8       39.03       25.33      8.49 o 
   0   5   8     1234.23     1136.14     46.44 o 
   1   5   8     1085.52      889.45     25.92 o 
   2   5   8       31.41       18.31      6.41 o 
   3   5   8     1851.92     1772.27     33.78 o 
   4   5   8      510.69      514.92     20.51 o 
   5   5   8      975.21      937.71     25.87 o 
   6   5   8      809.30      778.50     25.03 o 
   7   5   8       91.00       63.92     11.18 o 
   8   5   8     2469.44     2570.29     48.60 o 
   9   5   8      111.54      104.63     11.07 o 
  10   5   8      319.95      311.09     16.98 o 
  11   5   8      727.37      755.63     34.79 o 
  12   5   8        1.82        7.78     12.46 o 
  13   5   8      251.27      248.86     21.56 o 
  -8   6   8       27.64       17.71     16.97 o 
  -7   6   8        6.17       11.12     14.81 o 
  -6   6   8      165.26      141.13     16.68 o 
  -5   6   8      295.92      307.97     26.60 o 
  -4   6   8       26.27       15.47      8.78 o 
  -3   6   8       23.81       27.33      8.49 o 
  -2   6   8      110.49      100.84     10.69 o 
  -1   6   8        2.68       10.95      8.36 o 
   0   6   8       67.05       85.87     11.19 o 
   1   6   8       22.99       14.35      7.10 o 
   2   6   8      234.82      235.97     15.31 o 
   3   6   8     1541.67     1733.65     45.35 o 
   4   6   8        7.71       19.62      8.16 o 
   5   6   8      471.83      455.92     19.23 o 
   6   6   8      906.30      955.72     52.29 o 
   7   6   8       17.64       10.83      7.24 o 
   8   6   8     1099.53     1083.09     28.03 o 
   9   6   8      248.70      266.93     17.00 o 
  10   6   8        2.89        1.11      9.25 o 
  11   6   8       64.02       55.17     12.85 o 
  12   6   8       56.78       37.21     13.60 o 
  13   6   8       77.82       68.09     15.76 o 
  -8   7   8       42.37       56.84     31.19 o 
  -7   7   8        2.30        2.17     14.79 o 
  -6   7   8      220.35      253.07     20.84 o 
  -5   7   8        3.81        9.34     11.52 o 
  -4   7   8       53.43       42.80     19.82 o 
  -3   7   8      144.41      152.58     14.85 o 
  -2   7   8      554.01      453.30     20.97 o 
  -1   7   8      552.89      576.97     25.03 o 
   0   7   8        1.59        2.32      8.25 o 
   1   7   8      761.34      724.87     31.56 o 
   2   7   8       30.90       24.09      7.57 o 
   3   7   8      174.81      194.31     12.64 o 
   4   7   8        5.80        1.15     18.30 o 
   5   7   8      984.19     1051.35     39.42 o 
   6   7   8       48.13       58.43     10.22 o 
   7   7   8      289.49      269.18     13.86 o 
   8   7   8      179.64      157.32     12.54 o 
   9   7   8      140.11      124.92     12.72 o 
  10   7   8       81.00       56.31     11.47 o 
  11   7   8       18.84        7.69     11.09 o 
  12   7   8      130.06      153.74     17.50 o 
  13   7   8      190.54      122.88     26.77 o 
  -7   8   8      217.14      223.00     41.58 o 
  -6   8   8      139.41      159.64     19.50 o 
  -5   8   8      513.38      554.49     26.81 o 
  -4   8   8       17.91       23.98     14.47 o 
  -3   8   8      867.87      884.41     35.93 o 
  -2   8   8      273.21      286.42     21.94 o 
  -1   8   8       71.73       60.51     11.73 o 
   0   8   8     1917.13     1939.34     48.97 o 
   1   8   8       44.02       40.66     12.35 o 
   2   8   8     3607.24     3458.84     79.10 o 
   3   8   8     3581.95     3537.26     91.29 o 
   4   8   8        3.57       -1.53     15.23 o 
   5   8   8     1594.05     1623.78     52.43 o 
   6   8   8      121.97      123.28     14.44 o 
   7   8   8      256.83      273.72     17.30 o 
   8   8   8       54.31       49.02     10.06 o 
   9   8   8      211.87      216.98     15.30 o 
  10   8   8      313.28      305.94     19.04 o 
  11   8   8        3.29        1.22     11.10 o 
  12   8   8      334.44      333.89     22.30 o 
  13   8   8      199.29      222.01     25.34 o 
  -6   9   8       43.35       55.43     21.00 o 
  -5   9   8      220.99      247.38     29.12 o 
  -4   9   8      208.92      219.30     23.80 o 
  -3   9   8       77.21       53.38     30.27 o 
  -2   9   8     1549.33     1574.94     48.90 o 
  -1   9   8      501.40      512.41     27.12 o 
   0   9   8      275.80      254.15     17.13 o 
   1   9   8       92.57      100.34     13.21 o 
   2   9   8       73.33       78.12     11.84 o 
   3   9   8      113.65      123.49     16.61 o 
   4   9   8       87.57       96.74     15.24 o 
   5   9   8     1351.84     1529.78     49.90 o 
   6   9   8      635.80      674.29     39.08 o 
   7   9   8      212.20      237.03     22.32 o 
   8   9   8      349.73      417.79     33.05 o 
   9   9   8       55.36       42.18     11.15 o 
  10   9   8       71.94       61.45     12.29 o 
  11   9   8      609.66      641.43     26.25 o 
  12   9   8       65.47       32.11     17.60 o 
  -5  10   8       18.22       45.28     27.11 o 
  -4  10   8       99.92      113.02     21.62 o 
  -3  10   8       55.58       32.98     17.12 o 
  -2  10   8       22.22        2.36     15.96 o 
  -1  10   8      652.66      651.34     40.82 o 
   0  10   8      400.78      363.76     23.64 o 
   1  10   8      420.50      405.46     20.35 o 
   2  10   8      193.93      184.84     19.46 o 
   3  10   8      610.44      582.36     39.08 o 
   4  10   8      251.69      266.44     20.05 o 
   5  10   8       70.74       78.37     13.26 o 
   6  10   8      752.23      827.40     73.00 o 
   7  10   8      292.25      248.34     24.14 o 
   8  10   8      149.55       94.33     17.56 o 
   9  10   8      324.82      347.92     19.15 o 
  10  10   8        0.18        3.21     11.70 o 
  11  10   8      274.96      266.33     20.54 o 
  12  10   8       80.21      105.49     34.54 o 
  -4  11   8       16.14       19.28     24.60 o 
  -3  11   8        3.20        9.90     17.34 o 
  -2  11   8      108.36      107.75     19.36 o 
  -1  11   8        2.61        2.29     14.24 o 
   0  11   8       18.72       14.48     13.25 o 
   1  11   8        0.19        2.79     11.90 o 
   2  11   8        0.18        0.28     11.89 o 
   3  11   8       37.87       17.64     11.18 o 
   4  11   8       58.04       97.11     29.69 o 
   5  11   8       68.21       61.61     29.48 o 
   6  11   8       79.77       84.40     32.60 o 
   7  11   8      496.93      683.27     64.36 o 
   8  11   8       95.85       52.19     21.50 o 
   9  11   8        5.32        0.78     19.22 o 
  10  11   8      132.51      132.02     14.59 o 
  11  11   8        8.74       13.90     16.90 o 
  -2  12   8        3.29        9.56     17.31 o 
  -1  12   8      142.31      120.55     19.97 o 
   0  12   8       54.00       79.43     17.90 o 
   1  12   8       30.42       23.58     18.19 o 
   2  12   8       83.37       85.06     17.74 o 
   3  12   8      139.17      139.67     45.05 o 
   4  12   8        3.68       12.53     19.06 o 
   5  12   8        1.36       -2.02     20.25 o 
   6  12   8      205.97      202.89     41.00 o 
   7  12   8        9.00       53.82     34.15 o 
   8  12   8      144.68      128.45     27.61 o 
   9  12   8       28.82       19.81     21.86 o 
  10  12   8      126.46      139.06     30.50 o 
  -1  13   8        2.62      -30.99     37.99 o 
   0  13   8       36.92      -15.01     20.15 o 
   1  13   8      326.28      378.86     28.97 o 
   2  13   8       59.83       85.95     42.51 o 
   3  13   8      134.29       95.40     46.14 o 
   4  13   8      234.20      326.69     59.85 o 
   5  13   8       41.99       89.68     27.30 o 
   6  13   8        7.54       17.12     23.71 o 
   7  13   8        7.83       26.17     22.77 o 
   8  13   8        6.82       18.72     22.70 o 
   9  13   8       22.40       28.56     25.33 o 
   2  14   8      137.42      172.32     56.21 o 
   3  14   8       11.71       94.67     44.90 o 
   4  14   8      274.02      203.05     57.09 o 
   5  14   8      129.77      136.66     49.88 o 
   6  14   8       30.74       61.87     28.81 o 
   7  14   8      109.55      146.42     46.40 o 
  -6 -12   9       16.18       33.58     44.27 o 
  -5 -12   9       18.18       25.41     21.70 o 
  -4 -12   9        3.32       -4.33     20.83 o 
  -3 -12   9        0.70        4.38     19.56 o 
  -2 -12   9       35.67       46.89     23.41 o 
  -1 -12   9       19.24       10.88     16.11 o 
   0 -12   9        2.20       -3.79     17.26 o 
   1 -12   9        0.58      -18.59     18.59 o 
  -8 -11   9        5.84        3.57     24.58 o 
  -7 -11   9        8.46       29.43     44.38 o 
  -6 -11   9       42.35        8.36     39.24 o 
  -5 -11   9       21.61       -0.10     35.92 o 
  -4 -11   9      448.62      470.20     38.04 o 
  -3 -11   9       25.78       12.43     18.40 o 
  -2 -11   9      113.52      117.07     15.59 o 
  -1 -11   9        6.65       34.44     13.51 o 
   0 -11   9      607.98      622.81     30.07 o 
   1 -11   9      108.83      104.16     18.34 o 
   2 -11   9       26.55       41.10     16.47 o 
   3 -11   9       56.17       53.31     23.89 o 
  -9 -10   9      324.97      352.05     44.78 o 
  -8 -10   9      374.55      368.98     22.39 o 
  -7 -10   9       32.67       40.23     11.92 o 
  -6 -10   9     1028.53     1163.87     57.09 o 
  -5 -10   9        3.55       12.63     31.04 o 
  -4 -10   9      681.86      653.36     54.96 o 
  -3 -10   9      345.99      368.59     21.78 o 
  -2 -10   9      266.76      299.83     20.63 o 
  -1 -10   9      679.61      704.71     34.90 o 
   0 -10   9      179.22      199.37     19.44 o 
   1 -10   9      835.39      843.55     34.89 o 
   2 -10   9      101.93       80.70     17.70 o 
   3 -10   9      209.42      162.68     21.23 o 
   4 -10   9      347.22      312.16     26.48 o 
   5 -10   9        4.13       18.22     23.75 o 
 -10  -9   9       86.94      103.50     23.42 o 
  -9  -9   9      137.14      135.67     16.33 o 
  -8  -9   9      442.99      491.28     28.36 o 
  -7  -9   9        0.64       -5.26     10.44 o 
  -6  -9   9      617.05      644.01     32.07 o 
  -5  -9   9       52.62       59.13     15.13 o 
  -4  -9   9     1071.08      980.88     49.88 o 
  -3  -9   9       13.12       -8.37      9.78 o 
  -2  -9   9       22.57        3.77     10.45 o 
  -1  -9   9       40.77       46.01     16.47 o 
   0  -9   9      556.92      550.91     41.34 o 
   1  -9   9      167.21      153.84     18.11 o 
   2  -9   9      548.71      541.96     30.08 o 
   3  -9   9       14.46       19.02     13.36 o 
   4  -9   9      364.51      355.15     40.60 o 
   5  -9   9      280.89      291.31     26.21 o 
   6  -9   9        8.26       22.06     17.26 o 
 -10  -8   9       19.02       36.15     20.34 o 
  -9  -8   9        0.69       -9.18     11.07 o 
  -8  -8   9       21.59       18.01     11.01 o 
  -7  -8   9        6.08        2.35      8.99 o 
  -6  -8   9        2.50       -9.99     10.25 o 
  -5  -8   9      302.50      312.96     36.49 o 
  -4  -8   9       18.16        4.88     11.19 o 
  -3  -8   9       11.99       -0.51     12.87 o 
  -2  -8   9      815.82      800.24     29.46 o 
  -1  -8   9      152.97      127.00     14.90 o 
   0  -8   9      534.98      559.22     27.43 o 
   1  -8   9     1022.90      960.47     33.77 o 
   2  -8   9       33.06       13.39     12.89 o 
   3  -8   9      147.09      195.11     19.61 o 
   4  -8   9       44.47       34.13     14.72 o 
   5  -8   9      791.86      818.50     95.66 o 
   6  -8   9      146.20      138.71     21.33 o 
   7  -8   9      114.55      125.31     18.26 o 
 -11  -7   9        0.09        4.82     19.88 o 
 -10  -7   9       11.99        9.02     15.19 o 
  -9  -7   9       24.15       29.70     12.40 o 
  -8  -7   9      251.41      190.81     16.36 o 
  -7  -7   9      464.44      465.86     19.06 o 
  -6  -7   9        9.62       12.99      7.85 o 
  -5  -7   9      140.18      151.61     19.54 o 
  -4  -7   9        5.01        4.23     10.53 o 
  -3  -7   9      370.10      394.31     20.27 o 
  -2  -7   9      136.81      124.11     12.18 o 
  -1  -7   9     1462.62     1380.69     39.17 o 
   0  -7   9     2158.15     2028.30     50.93 o 
   1  -7   9     1363.97     1319.66     38.93 o 
   2  -7   9       40.95       49.47     15.82 o 
   3  -7   9       16.65       15.76     11.43 o 
   4  -7   9       94.56       72.28     14.75 o 
   5  -7   9        7.68       -6.08     12.04 o 
   6  -7   9       62.82       66.61     14.02 o 
   7  -7   9        1.29      -11.47     12.00 o 
   8  -7   9        0.13       -9.05     13.84 o 
 -11  -6   9      142.22      139.08     20.37 o 
 -10  -6   9      149.34      108.64     18.09 o 
  -9  -6   9       64.95       53.62     12.84 o 
  -8  -6   9      196.75      189.67     16.21 o 
  -7  -6   9      219.23      198.70     13.95 o 
  -6  -6   9       97.65      121.67     11.06 o 
  -5  -6   9      665.19      638.96     25.35 o 
  -4  -6   9       78.19       87.97      9.94 o 
  -3  -6   9      431.19      458.79     16.15 o 
  -2  -6   9      440.81      472.05     18.68 o 
  -1  -6   9     2162.34     1976.01     41.42 o 
   0  -6   9      167.46      162.24     27.67 o 
   1  -6   9     2272.68     2299.89     87.16 o 
   2  -6   9     2726.73     2673.39     61.78 o 
   3  -6   9       26.87       42.66     11.28 o 
   4  -6   9      974.19      944.72     34.04 o 
   5  -6   9      148.45      134.45     16.59 o 
   6  -6   9       22.37       15.32     10.79 o 
   7  -6   9       81.74       88.60     14.64 o 
   8  -6   9       70.81       71.62     15.27 o 
   9  -6   9       32.07       16.10     18.40 o 
 -11  -5   9       35.98       43.33     17.25 o 
 -10  -5   9      429.95      457.18     25.10 o 
  -9  -5   9       52.17       54.92     14.93 o 
  -8  -5   9     1106.06     1118.42     42.61 o 
  -7  -5   9      150.61      128.55     20.34 o 
  -6  -5   9      355.65      353.28     17.84 o 
  -5  -5   9     1429.64     1388.02     42.54 o 
  -4  -5   9      140.15      139.34     15.31 o 
  -3  -5   9     4302.62     4108.17    115.56 o 
  -2  -5   9     1152.64     1122.84     38.88 o 
  -1  -5   9     1729.36     1838.66     38.53 o 
   0  -5   9     4741.94     4418.74     75.44 o 
   1  -5   9        1.48        8.75      8.95 o 
   2  -5   9     3490.93     3285.26     91.71 o 
   3  -5   9      264.97      271.56     18.15 o 
   4  -5   9     1349.58     1358.90     61.99 o 
   5  -5   9      449.75      469.41     20.02 o 
   6  -5   9      193.23      221.56     16.44 o 
   7  -5   9     1280.85     1218.91     45.40 o 
   8  -5   9       41.54       36.37     21.70 o 
   9  -5   9      336.50      320.22     35.76 o 
  10  -5   9      211.28      195.57     32.26 o 
 -11  -4   9       34.18       29.86     18.06 o 
 -10  -4   9      116.49      113.03     15.53 o 
  -9  -4   9      518.61      486.96     22.68 o 
  -8  -4   9       92.75       88.68     14.63 o 
  -7  -4   9      626.27      635.89     27.41 o 
  -6  -4   9       34.46       30.82     12.83 o 
  -5  -4   9     1559.01     1491.58     56.95 o 
  -4  -4   9      955.55      841.56     30.55 o 
  -3  -4   9      347.40      365.69     26.02 o 
  -2  -4   9      608.29      444.67     20.03 o 
  -1  -4   9      279.99      306.59     13.96 o 
   0  -4   9     2953.89     2811.19     59.49 o 
   1  -4   9     1773.85     1710.56     35.30 o 
   2  -4   9     1144.25     1106.56     58.11 o 
   3  -4   9     8193.55     7718.53    142.81 o 
   4  -4   9       85.10       64.05     11.81 o 
   5  -4   9      618.99      559.52     20.67 o 
   6  -4   9     1144.81     1236.15     32.62 o 
   7  -4   9      238.46      264.83     21.31 o 
   8  -4   9      855.44      781.34     88.91 o 
   9  -4   9       13.11       13.15     18.79 o 
  10  -4   9      296.48      297.48     32.69 o 
 -11  -3   9       36.08       23.88     18.27 o 
 -10  -3   9        4.57       10.79     14.27 o 
  -9  -3   9       18.89       23.84     11.69 o 
  -8  -3   9       59.20       40.52     10.93 o 
  -7  -3   9      402.56      399.41     25.36 o 
  -6  -3   9      505.71      515.68     20.82 o 
  -5  -3   9       28.36       22.89      6.93 o 
  -4  -3   9     1372.86     1300.09     40.38 o 
  -3  -3   9     2150.62     2123.30     38.99 o 
  -2  -3   9      572.17      572.76     22.41 o 
  -1  -3   9     1283.78     1345.64     31.79 o 
   0  -3   9       99.98       82.58      8.12 o 
   1  -3   9      161.45      109.91      8.24 o 
   2  -3   9       56.89       63.25      7.44 o 
   3  -3   9      586.47      576.78     22.19 o 
   4  -3   9     4247.12     4265.20     62.19 o 
   5  -3   9      483.52      457.79     14.76 o 
   6  -3   9     3686.24     3638.01     57.20 o 
   7  -3   9       60.53       66.32      9.52 o 
   8  -3   9      634.05      639.94     28.50 o 
   9  -3   9      306.09      315.57     29.23 o 
  10  -3   9        2.07       27.99     23.62 o 
  11  -3   9      284.80      368.67     35.41 o 
 -11  -2   9      105.42       73.77     22.84 o 
 -10  -2   9       35.16       61.05     15.91 o 
  -9  -2   9       65.75       49.91     14.38 o 
  -8  -2   9      295.71      360.61     19.20 o 
  -7  -2   9       54.92       48.55     12.19 o 
  -6  -2   9        0.65        2.00      7.39 o 
  -5  -2   9       36.73       37.01      8.26 o 
  -4  -2   9       46.48       50.31     11.31 o 
  -3  -2   9      735.09      779.88     21.02 o 
  -2  -2   9      579.18      607.34     18.84 o 
  -1  -2   9     4525.60     5016.38     79.28 o 
   0  -2   9      548.73      676.90     20.25 o 
   1  -2   9      668.84      726.49     15.29 o 
   2  -2   9       30.92       41.71      5.10 o 
   3  -2   9        6.85        6.86      3.60 o 
   4  -2   9       74.28       64.63      6.22 o 
   5  -2   9      371.03      340.32     16.54 o 
   6  -2   9      218.87      233.54     21.24 o 
   7  -2   9        5.41        1.00      7.38 o 
   8  -2   9      162.11      162.70     16.01 o 
   9  -2   9        1.76        2.75     12.66 o 
  10  -2   9       22.16       -1.12     13.00 o 
  11  -2   9       11.08        2.10     14.11 o 
 -11  -1   9       68.08       37.84     31.71 o 
 -10  -1   9      455.10      530.26    127.68 o 
  -9  -1   9       16.45       -9.81     16.27 o 
  -8  -1   9      772.63      794.45     38.20 o 
  -7  -1   9      527.51      530.77     24.29 o 
  -6  -1   9        7.90       10.21      9.12 o 
  -5  -1   9     2012.50     1891.22     35.31 o 
  -4  -1   9      209.86      235.87     13.74 o 
  -3  -1   9     2814.82     2809.58     42.42 o 
  -2  -1   9      362.51      343.63     15.73 o 
  -1  -1   9      403.41      416.05     14.95 o 
   0  -1   9     3353.93     3297.33     47.91 o 
   1  -1   9       10.69       15.38      4.94 o 
   2  -1   9     2595.85     2832.53     40.83 o 
   3  -1   9     2109.30     2186.22     30.73 o 
   4  -1   9      857.21      905.02     16.99 o 
   5  -1   9     1432.05     1485.13     25.49 o 
   6  -1   9      359.36      399.91     14.27 o 
   7  -1   9      414.02      416.10     22.97 o 
   8  -1   9      659.47      715.74     39.25 o 
   9  -1   9      244.42      242.91     29.90 o 
  10  -1   9        4.21       -4.22     12.68 o 
  11  -1   9      110.18       76.21     17.04 o 
  12  -1   9       94.27       61.78     24.44 o 
 -11   0   9       33.78        0.88     25.80 o 
 -10   0   9      220.55      280.34     49.31 o 
  -9   0   9      291.28      328.04     48.58 o 
  -8   0   9      126.21       84.25     21.35 o 
  -7   0   9      788.84      873.03     58.22 o 
  -6   0   9     1729.12     1777.01     36.23 o 
  -5   0   9      405.12      371.65     15.06 o 
  -4   0   9     4797.42     4805.12     72.17 o 
  -3   0   9      408.11      392.80     19.73 o 
  -2   0   9     7632.85     7360.07     95.37 o 
  -1   0   9     1626.11     1696.22     32.01 o 
   0   0   9     9010.49     9633.75    137.10 o 
   1   0   9     8300.01     8291.59    118.57 o 
   2   0   9     2708.92     3201.92     56.09 o 
   3   0   9     7644.65     7595.52     94.97 o 
   4   0   9      404.05      366.47     10.63 o 
   5   0   9      691.36      707.22     17.30 o 
   6   0   9     3433.74     3491.82     46.10 o 
   7   0   9        1.27        2.03      8.34 o 
   8   0   9     1563.28     1517.84     40.93 o 
   9   0   9        6.57        9.91     11.14 o 
  10   0   9     1206.26     1222.94     47.44 o 
  11   0   9      158.71      146.62     31.12 o 
  12   0   9       12.30      -19.19     19.19 o 
 -10   1   9       12.51        8.98     26.94 o 
  -9   1   9      361.35      385.21     61.40 o 
  -8   1   9      218.01      255.34     30.29 o 
  -7   1   9      262.47      284.86     23.70 o 
  -6   1   9     1406.49     1499.38     61.67 o 
  -5   1   9       34.15       44.34      9.98 o 
  -4   1   9     4515.70     4467.82     63.36 o 
  -3   1   9      163.61      188.43     11.81 o 
  -2   1   9      818.77      802.00     19.34 o 
  -1   1   9     4826.16     4650.83     72.49 o 
   0   1   9      541.47      593.06     17.18 o 
   1   1   9    20513.94    20743.95    282.64 o 
   2   1   9     9982.82    10445.28    146.77 o 
   3   1   9      335.95      333.22     10.99 o 
   4   1   9     4558.64     4447.25     54.79 o 
   5   1   9      127.12      130.44      7.81 o 
   6   1   9      781.54      761.33     18.09 o 
   7   1   9     2049.58     2036.02     34.43 o 
   8   1   9      663.92      664.15     24.38 o 
   9   1   9     2027.35     2128.14     48.58 o 
  10   1   9      192.67      177.07     25.25 o 
  11   1   9      544.21      529.01     37.35 o 
  12   1   9      356.97      369.76     50.40 o 
 -10   2   9       49.06       12.20     16.79 o 
  -9   2   9      104.48      123.66     21.80 o 
  -8   2   9      114.48       99.86     19.99 o 
  -7   2   9      112.28       83.90     17.74 o 
  -6   2   9        1.59       -1.42     13.88 o 
  -5   2   9      262.42      258.49     21.98 o 
  -4   2   9      137.68      147.56     14.69 o 
  -3   2   9       80.88      104.53     11.19 o 
  -2   2   9       91.75      132.65      8.28 o 
  -1   2   9     2032.98     1995.62     31.96 o 
   0   2   9     2800.70     2964.83     42.61 o 
   1   2   9     2604.76     2778.65     44.30 o 
   2   2   9     9096.54     9261.78    114.29 o 
   3   2   9     2015.63     2175.59     32.48 o 
   4   2   9     1340.22     1424.96     25.41 o 
   5   2   9     3949.36     3970.85     50.86 o 
   6   2   9       11.68       14.16      5.46 o 
   7   2   9      319.20      347.54     12.57 o 
   8   2   9      222.53      216.97     11.58 o 
   9   2   9      465.27      472.33     16.61 o 
  10   2   9      244.21      212.73     34.13 o 
  11   2   9       59.13       61.03     18.21 o 
  12   2   9      211.31      210.66     29.63 o 
  13   2   9      129.09      148.73     28.99 o 
 -10   3   9       84.92      122.96     30.47 o 
  -9   3   9        3.16       -5.28     22.27 o 
  -8   3   9        9.03        2.40     12.61 o 
  -7   3   9       54.72       52.74     17.25 o 
  -6   3   9       58.65       30.79     15.50 o 
  -5   3   9       10.87       12.40     11.16 o 
  -4   3   9       11.00       -0.94     10.36 o 
  -3   3   9     1389.87     1419.69     39.02 o 
  -2   3   9     1145.49     1097.86     35.57 o 
  -1   3   9        9.25       10.39      5.98 o 
   0   3   9     2561.52     2982.16     48.13 o 
   1   3   9      216.75      209.99      9.30 o 
   2   3   9       49.25       47.85      6.51 o 
   3   3   9      313.56      351.39     12.19 o 
   4   3   9      179.25      249.25     10.50 o 
   5   3   9     2652.62     2771.03     46.41 o 
   6   3   9      286.30      287.25     13.30 o 
   7   3   9      323.62      333.32     16.42 o 
   8   3   9      632.89      605.91     22.33 o 
   9   3   9       44.30       31.18      8.02 o 
  10   3   9       54.00       45.16      9.25 o 
  11   3   9       18.69       -0.51     15.76 o 
  12   3   9        0.00      -15.35     15.35 o 
  13   3   9       28.54        8.66     27.59 o 
  -9   4   9      175.43      145.36     23.69 o 
  -8   4   9       57.90       44.46     16.88 o 
  -7   4   9     1089.06     1128.81     39.49 o 
  -6   4   9      310.75      313.69     21.94 o 
  -5   4   9      501.15      492.06     22.09 o 
  -4   4   9     2736.85     2724.25     55.05 o 
  -3   4   9      319.49      307.49     18.99 o 
  -2   4   9     2333.56     2448.42     55.01 o 
  -1   4   9      930.56      816.55     44.37 o 
   0   4   9       44.31       91.35     12.32 o 
   1   4   9     4709.62     4482.07    118.93 o 
   2   4   9       35.15       37.85      6.73 o 
   3   4   9     7814.78     8060.91    130.58 o 
   4   4   9      604.43      546.29     15.13 o 
   5   4   9     1445.68     1443.10     26.56 o 
   6   4   9     1545.50     1608.81     32.20 o 
   7   4   9      803.91      790.88     22.52 o 
   8   4   9      671.16      670.30     19.37 o 
   9   4   9      137.05      151.92     11.36 o 
  10   4   9       22.67       23.08      8.32 o 
  11   4   9       80.41       76.67     12.24 o 
  12   4   9        1.47        4.20     14.64 o 
  13   4   9       61.79       61.99     20.69 o 
  -9   5   9       74.63      113.62     33.22 o 
  -8   5   9      243.06      293.26     30.88 o 
  -7   5   9       28.00       21.03     17.34 o 
  -6   5   9      778.57      744.52     46.97 o 
  -5   5   9      922.33      863.83     26.03 o 
  -4   5   9      592.84      607.36     21.09 o 
  -3   5   9     1555.61     1538.02     44.39 o 
  -2   5   9       16.32       34.95      8.48 o 
  -1   5   9     2804.04     2816.85     51.73 o 
   0   5   9      297.20      295.68     13.22 o 
   1   5   9     3455.71     3244.05     66.84 o 
   2   5   9     3594.68     3445.12    135.80 o 
   3   5   9      105.04       76.86      7.77 o 
   4   5   9     5924.05     6204.97    104.10 o 
   5   5   9      198.27      193.47     19.81 o 
   6   5   9      776.68      824.21     26.07 o 
   7   5   9     3979.73     4072.89     77.47 o 
   8   5   9      254.09      267.58     15.34 o 
   9   5   9     1071.53     1123.92     27.93 o 
  10   5   9      423.83      447.95     23.99 o 
  11   5   9        9.76        1.34      9.96 o 
  12   5   9      250.21      261.62     18.26 o 
  13   5   9       32.36       31.24     17.53 o 
  -8   6   9      140.29      161.89     34.93 o 
  -7   6   9      506.22      508.62     62.65 o 
  -6   6   9       30.72       29.35     15.10 o 
  -5   6   9      868.91      849.55     54.16 o 
  -4   6   9       12.19       12.85      9.07 o 
  -3   6   9      572.11      602.59     20.76 o 
  -2   6   9      137.57      153.27     12.72 o 
  -1   6   9       13.97        6.70      9.06 o 
   0   6   9      677.57      581.81     23.05 o 
   1   6   9      180.86      229.64     15.01 o 
   2   6   9     2657.05     2660.23     88.65 o 
   3   6   9      851.79      764.94     33.54 o 
   4   6   9      792.07      749.20     34.13 o 
   5   6   9      366.70      321.39     18.27 o 
   6   6   9      148.21      164.84     13.80 o 
   7   6   9     2878.42     2862.39     72.49 o 
   8   6   9     1141.42     1101.57     33.38 o 
   9   6   9      334.74      324.10     16.25 o 
  10   6   9      598.80      626.17     24.60 o 
  11   6   9       88.46       95.00     14.18 o 
  12   6   9      244.62      242.84     19.70 o 
  13   6   9      170.20      127.17     18.32 o 
  -7   7   9       43.89       49.86     18.67 o 
  -6   7   9       90.82       82.57     18.36 o 
  -5   7   9        7.69       -1.70     11.69 o 
  -4   7   9       19.15        7.86     11.35 o 
  -3   7   9      217.64      206.54     14.57 o 
  -2   7   9       32.05       54.72     11.76 o 
  -1   7   9        6.51       -5.52      9.49 o 
   0   7   9        3.23       -1.86      8.62 o 
   1   7   9      304.69      279.99     17.20 o 
   2   7   9      171.44      155.82     25.98 o 
   3   7   9        4.66       19.54     12.20 o 
   4   7   9      184.28      153.19     17.54 o 
   5   7   9       87.77       93.99     15.53 o 
   6   7   9        2.03       -0.37      9.07 o 
   7   7   9       33.04       41.38     10.61 o 
   8   7   9      558.26      553.11     31.73 o 
   9   7   9       27.03       26.80     10.47 o 
  10   7   9       48.25       35.62     11.08 o 
  11   7   9        6.84        6.38     11.23 o 
  12   7   9       37.47       36.60     13.30 o 
  13   7   9       19.14       13.60     17.95 o 
  -7   8   9       35.67       34.25     28.94 o 
  -6   8   9       99.47      111.30     20.20 o 
  -5   8   9       26.81       34.95     14.10 o 
  -4   8   9      269.79      324.89     26.67 o 
  -3   8   9        0.50        5.52     13.30 o 
  -2   8   9      616.83      573.05     25.05 o 
  -1   8   9      404.52      376.62     23.30 o 
   0   8   9        0.63       -3.77      9.60 o 
   1   8   9      645.91      655.66     25.82 o 
   2   8   9       34.62       50.94     10.66 o 
   3   8   9        2.51       24.94     12.76 o 
   4   8   9     1046.94     1074.73     41.16 o 
   5   8   9      124.39      126.66     17.53 o 
   6   8   9      180.41      157.05     19.65 o 
   7   8   9       24.45       11.51     11.07 o 
   8   8   9       83.03       86.62     21.70 o 
   9   8   9       68.61       74.05     14.93 o 
  10   8   9       23.57       33.54     11.05 o 
  11   8   9       86.66       67.37     13.67 o 
  12   8   9       41.02       53.08     14.36 o 
  -6   9   9       70.92       46.62     19.87 o 
  -5   9   9      218.79      234.69     26.72 o 
  -4   9   9       78.50      105.82     20.39 o 
  -3   9   9      413.43      440.88     28.90 o 
  -2   9   9       15.62       22.92     14.43 o 
  -1   9   9      665.17      683.21     51.16 o 
   0   9   9      261.86      232.50     17.10 o 
   1   9   9       31.20       33.91     11.30 o 
   2   9   9      905.89      972.73     40.79 o 
   3   9   9      579.86      572.14     30.88 o 
   4   9   9      571.05      550.77     83.15 o 
   5   9   9       35.45       21.79     13.02 o 
   6   9   9     1286.09     1216.64     58.08 o 
   7   9   9       20.54       41.83     14.97 o 
   8   9   9       64.06       41.06     22.50 o 
   9   9   9      441.73      449.44     28.09 o 
  10   9   9      542.35      551.91     25.54 o 
  11   9   9       66.24       91.98     15.56 o 
  12   9   9      171.01      148.25     21.84 o 
  -5  10   9       88.78      101.51     29.77 o 
  -4  10   9      102.87       95.01     21.18 o 
  -3  10   9      191.74      213.79     24.60 o 
  -2  10   9      331.65      292.39     36.67 o 
  -1  10   9        0.51       16.83     13.90 o 
   0  10   9     1300.97     1333.10     43.37 o 
   1  10   9       20.20       13.86      9.84 o 
   2  10   9       12.07        4.27     17.28 o 
   3  10   9      294.26      361.20     25.44 o 
   4  10   9        7.00       13.40     20.89 o 
   5  10   9     1048.54     1162.64     74.72 o 
   6  10   9       25.98       16.61     15.86 o 
   7  10   9      139.61      186.31     20.89 o 
   8  10   9      339.66      340.29     27.69 o 
   9  10   9       15.64        1.18     13.71 o 
  10  10   9      380.85      413.37     40.18 o 
  11  10   9       25.91       16.75     16.77 o 
  12  10   9      125.76      126.73     23.62 o 
  -3  11   9        1.58      -16.00     16.00 o 
  -2  11   9       38.80       47.58     17.79 o 
  -1  11   9      199.39      224.26     30.40 o 
   0  11   9       13.60       29.99     14.87 o 
   1  11   9      352.21      340.38     35.11 o 
   2  11   9       68.79       26.53     14.28 o 
   3  11   9       78.75       76.67     16.37 o 
   4  11   9        2.40       -6.57     11.39 o 
   5  11   9      103.09      125.25     35.92 o 
   6  11   9      540.53      394.99     54.86 o 
   7  11   9      129.91      129.24     36.02 o 
   8  11   9      311.61      352.22     28.18 o 
   9  11   9      239.97      260.14     34.93 o 
  10  11   9      128.87      100.75     19.54 o 
  11  11   9      120.35      136.33     26.77 o 
  -2  12   9       11.65       19.51     17.79 o 
  -1  12   9        4.91       14.92     17.05 o 
   0  12   9       23.42       12.13     15.20 o 
   1  12   9       10.80       11.62     18.49 o 
   2  12   9       32.11       36.79     18.42 o 
   3  12   9       25.81       14.46     12.76 o 
   4  12   9       46.64       43.75     23.01 o 
   5  12   9        1.76       10.59     26.99 o 
   6  12   9        0.26      -21.75     21.75 o 
   7  12   9      183.03      186.49     41.37 o 
   8  12   9       60.67       31.56     31.04 o 
   9  12   9       81.38       70.05     26.14 o 
  10  12   9       25.54       13.41     23.55 o 
   0  13   9       27.24        4.99     20.94 o 
   1  13   9        0.17      -18.48     18.48 o 
   2  13   9       44.40       27.67     16.07 o 
   3  13   9       25.33        6.38     34.31 o 
   4  13   9       44.49       69.29     44.64 o 
   5  13   9       18.46       55.86     25.95 o 
   6  13   9       32.84       31.59     24.07 o 
   7  13   9       55.50      -22.94     27.72 o 
   8  13   9       67.89       40.22     23.84 o 
   9  13   9        0.38       25.53     25.23 o 
   3  14   9      176.51       96.44     51.75 o 
   4  14   9        2.30      -38.93     38.93 o 
   5  14   9       80.93       50.24     48.22 o 
   6  14   9        4.85       12.17     27.20 o 
  -5 -12  10        0.14       12.51     42.98 o 
  -4 -12  10      109.75       53.67     44.53 o 
  -3 -12  10       11.46       25.90     40.95 o 
  -2 -12  10      482.13      580.55     72.25 o 
  -1 -12  10      112.48      128.83     22.11 o 
   0 -12  10      175.74      168.63     25.20 o 
   1 -12  10      234.10      272.39     57.41 o 
  -7 -11  10       50.77       54.50     47.28 o 
  -6 -11  10       25.95       27.09     42.30 o 
  -5 -11  10      213.35      190.64     52.89 o 
  -4 -11  10       27.38        0.99     11.88 o 
  -3 -11  10        2.56        7.41     12.09 o 
  -2 -11  10        1.88        6.13     12.65 o 
  -1 -11  10        1.85       -7.32     13.06 o 
   0 -11  10        1.34       16.33     14.65 o 
   1 -11  10        0.56       -2.07     14.63 o 
   2 -11  10        0.63       -0.71     21.06 o 
   3 -11  10        7.53       10.57     34.15 o 
  -8 -10  10      174.95      176.55     24.30 o 
  -7 -10  10      113.75      150.14     39.54 o 
  -6 -10  10      193.42      189.56     25.60 o 
  -5 -10  10      614.62      723.17     39.31 o 
  -4 -10  10       36.68       34.90     14.39 o 
  -3 -10  10      177.35      188.74     29.58 o 
  -2 -10  10      395.81      381.84     23.98 o 
  -1 -10  10       12.27      -12.13     12.13 o 
   0 -10  10       57.24       64.35     15.62 o 
   1 -10  10      295.43      345.64     66.09 o 
   2 -10  10       67.18       65.87     17.31 o 
   3 -10  10       23.43       43.02     16.28 o 
   4 -10  10        6.07      -12.82     20.77 o 
   5 -10  10       26.32        2.54     23.37 o 
  -9  -9  10      254.58      239.47     26.88 o 
  -8  -9  10        0.62      -12.18     12.18 o 
  -7  -9  10      336.11      347.50     20.36 o 
  -6  -9  10       94.15       79.36     14.15 o 
  -5  -9  10      132.60      145.77     21.16 o 
  -4  -9  10       72.72       81.67     19.08 o 
  -3  -9  10        1.15       -9.16     11.23 o 
  -2  -9  10       10.93       18.30     12.29 o 
  -1  -9  10      226.92      200.20     18.91 o 
   0  -9  10      378.49      404.81     24.31 o 
   1  -9  10       24.92       51.47     15.99 o 
   2  -9  10      167.00      143.88     24.71 o 
   3  -9  10      327.57      298.95     40.81 o 
   4  -9  10        2.41       -1.85     13.90 o 
   5  -9  10      117.42       74.51     18.51 o 
   6  -9  10      254.63      260.50     36.31 o 
 -10  -8  10        9.92        2.51     19.75 o 
  -9  -8  10      358.33      401.38     23.00 o 
  -8  -8  10      159.35      146.91     15.68 o 
  -7  -8  10       92.06       71.08     11.69 o 
  -6  -8  10      484.33      524.40     26.29 o 
  -5  -8  10        1.20        2.54     13.24 o 
  -4  -8  10      158.26      148.74     18.43 o 
  -3  -8  10      207.80      192.04     20.47 o 
  -2  -8  10        3.63       11.73     10.25 o 
  -1  -8  10      524.81      543.56     25.71 o 
   0  -8  10      449.98      444.82     25.08 o 
   1  -8  10      472.23      421.78     24.35 o 
   2  -8  10      122.27      123.23     16.76 o 
   3  -8  10      467.43      413.57     25.79 o 
   4  -8  10      791.69      859.26     41.99 o 
   5  -8  10        6.10       21.58     15.15 o 
   6  -8  10      550.25      580.66     34.02 o 
   7  -8  10       47.08       87.54     17.40 o 
 -10  -7  10       77.08       92.75     18.09 o 
  -9  -7  10       53.52       54.88     13.96 o 
  -8  -7  10       61.74       45.86     16.49 o 
  -7  -7  10        0.21       -8.98      8.98 o 
  -6  -7  10      502.99      505.06     18.92 o 
  -5  -7  10      436.07      427.54     21.63 o 
  -4  -7  10      391.68      393.57     23.57 o 
  -3  -7  10      859.14      785.31     26.15 o 
  -2  -7  10       98.53       82.28     14.19 o 
  -1  -7  10     2318.69     2381.16     57.39 o 
   0  -7  10      111.77      114.67     14.73 o 
   1  -7  10      211.54      204.73     28.15 o 
   2  -7  10       14.56       22.07     11.42 o 
   3  -7  10       25.66       -0.79     11.05 o 
   4  -7  10      935.68      852.68     41.91 o 
   5  -7  10     1368.06     1375.40    104.27 o 
   6  -7  10        1.94       -0.25     12.25 o 
   7  -7  10      326.27      384.50     23.74 o 
   8  -7  10       12.07       40.01     19.29 o 
 -11  -6  10        7.63       -6.15     22.58 o 
 -10  -6  10       13.69        6.28     14.62 o 
  -9  -6  10       17.44       37.88     12.51 o 
  -8  -6  10       58.56       42.44     12.05 o 
  -7  -6  10       64.05       47.04     12.59 o 
  -6  -6  10       74.06       70.18     12.37 o 
  -5  -6  10      333.46      299.15     21.27 o 
  -4  -6  10       38.63       29.91     11.80 o 
  -3  -6  10        0.01       -2.17      9.98 o 
  -2  -6  10        8.43        4.07      7.36 o 
  -1  -6  10        4.16        3.46      7.59 o 
   0  -6  10      509.52      506.57     23.04 o 
   1  -6  10       29.63       23.91     10.02 o 
   2  -6  10     1262.25     1149.07     37.15 o 
   3  -6  10       93.55       81.95     18.22 o 
   4  -6  10       97.45       92.73     17.22 o 
   5  -6  10      273.45      306.76     24.22 o 
   6  -6  10       83.24      113.23     14.79 o 
   7  -6  10       11.05       16.52     12.21 o 
   8  -6  10        6.03       -2.54     16.65 o 
   9  -6  10       17.21        2.32     31.77 o 
 -11  -5  10       51.09       59.43     18.67 o 
 -10  -5  10       24.41        4.38     14.33 o 
  -9  -5  10      426.18      403.59     25.76 o 
  -8  -5  10        7.69      -10.65     10.65 o 
  -7  -5  10      674.01      655.46     42.06 o 
  -6  -5  10       66.74       66.01     11.10 o 
  -5  -5  10       49.64       35.51     10.00 o 
  -4  -5  10     1261.95     1335.80     41.27 o 
  -3  -5  10      520.25      484.55     35.91 o 
  -2  -5  10      451.11      381.00     20.28 o 
  -1  -5  10      238.12      263.36     14.53 o 
   0  -5  10      183.63      184.85     12.36 o 
   1  -5  10      275.78      313.53     18.62 o 
   2  -5  10        2.58       12.10      8.97 o 
   3  -5  10       70.21       44.51     11.46 o 
   4  -5  10      396.07      372.26     22.00 o 
   5  -5  10      115.76      105.58     12.54 o 
   6  -5  10        8.38       -6.29     10.03 o 
   7  -5  10       62.13       39.03     20.98 o 
   8  -5  10      119.03      146.25     21.18 o 
   9  -5  10        5.46      -18.35     18.35 o 
  10  -5  10       75.50       78.67     31.40 o 
 -11  -4  10      104.62       78.14     19.38 o 
 -10  -4  10       49.57       51.78     14.07 o 
  -9  -4  10      208.36      223.64     18.15 o 
  -8  -4  10      284.21      329.70     22.57 o 
  -7  -4  10      569.96      596.35     27.57 o 
  -6  -4  10      427.24      476.82     35.32 o 
  -5  -4  10       25.57       27.00      9.36 o 
  -4  -4  10     2482.40     2359.04     58.61 o 
  -3  -4  10     3051.39     2971.30     80.43 o 
  -2  -4  10       11.85       13.02      9.00 o 
  -1  -4  10     1256.81     1135.74     38.68 o 
   0  -4  10       21.88       24.87      7.05 o 
   1  -4  10      137.23      149.33     10.97 o 
   2  -4  10     1907.04     1777.03     44.65 o 
   3  -4  10      273.48      284.72     17.73 o 
   4  -4  10     2374.16     2347.88     56.64 o 
   5  -4  10      171.05      186.82     19.79 o 
   6  -4  10      408.18      394.97     19.32 o 
   7  -4  10     2879.37     2920.75     59.59 o 
   8  -4  10        0.66      -14.84     15.97 o 
   9  -4  10      205.43      192.90     66.07 o 
  10  -4  10       47.56       93.93     25.90 o 
 -11  -3  10      153.89      169.31     27.74 o 
 -10  -3  10      284.70      321.20     25.26 o 
  -9  -3  10      142.81      131.63     15.66 o 
  -8  -3  10      680.94      735.22     26.10 o 
  -7  -3  10       61.07       68.44     11.44 o 
  -6  -3  10       81.54       77.46     10.76 o 
  -5  -3  10      751.17      802.67     22.34 o 
  -4  -3  10        0.36        5.59      7.90 o 
  -3  -3  10     4049.12     3618.94    145.78 o 
  -2  -3  10     3248.24     3152.77     68.52 o 
  -1  -3  10      785.36      725.33     25.09 o 
   0  -3  10     1140.89      999.87     25.25 o 
   1  -3  10      332.07      323.41     16.47 o 
   2  -3  10     6874.72     6893.64    110.14 o 
   3  -3  10     2980.90     2874.69     69.77 o 
   4  -3  10     1452.02     1424.53     39.43 o 
   5  -3  10     4942.78     5017.01     73.18 o 
   6  -3  10      175.89      201.68     11.84 o 
   7  -3  10     1879.07     1939.97     42.61 o 
   8  -3  10      368.75      361.10     36.62 o 
   9  -3  10      369.76      445.66     64.39 o 
  10  -3  10      689.17      748.10     59.82 o 
  11  -3  10        0.03       24.39     23.00 o 
 -11  -2  10        0.18       12.51     24.14 o 
 -10  -2  10       90.27       84.23     23.12 o 
  -9  -2  10       24.98       29.84     17.71 o 
  -8  -2  10      284.48      274.66     21.26 o 
  -7  -2  10      274.94      260.13     19.24 o 
  -6  -2  10      196.96      180.08     23.91 o 
  -5  -2  10      243.09      225.88     15.86 o 
  -4  -2  10     1618.16     1652.91     38.39 o 
  -3  -2  10       63.70       75.29      9.83 o 
  -2  -2  10     2299.17     2258.08     53.28 o 
  -1  -2  10       55.36       84.78     12.87 o 
   0  -2  10     1838.40     1784.23     37.21 o 
   1  -2  10       12.03       31.27      6.17 o 
   2  -2  10      411.60      427.81     12.18 o 
   3  -2  10     3194.61     3146.50     63.70 o 
   4  -2  10      225.46      210.57     10.41 o 
   5  -2  10      283.57      321.18     13.89 o 
   6  -2  10     1655.05     1719.62     34.34 o 
   7  -2  10       72.10       53.56     12.16 o 
   8  -2  10      147.61      144.60     15.67 o 
   9  -2  10        2.55      -11.66     11.66 o 
  10  -2  10      109.39      121.07     19.51 o 
  11  -2  10      219.37      242.44     22.32 o 
 -11  -1  10       26.45        8.15     29.22 o 
 -10  -1  10       23.22       13.29     28.24 o 
  -9  -1  10       35.18       22.62     17.90 o 
  -8  -1  10        3.75       -6.81     14.51 o 
  -7  -1  10       19.21       26.09     11.96 o 
  -6  -1  10      138.12      136.50     14.54 o 
  -5  -1  10      262.41      251.58     23.77 o 
  -4  -1  10       14.48       10.81      5.87 o 
  -3  -1  10       67.76       59.53      7.04 o 
  -2  -1  10       32.89       40.10      6.67 o 
  -1  -1  10      487.05      427.04     13.04 o 
   0  -1  10       30.97       26.09      5.05 o 
   1  -1  10       29.25       27.08      5.58 o 
   2  -1  10      541.25      599.43     14.48 o 
   3  -1  10      199.54      188.11     10.22 o 
   4  -1  10      308.37      311.30     11.67 o 
   5  -1  10       29.99       28.82      5.60 o 
   6  -1  10        5.40       -0.47      6.17 o 
   7  -1  10       65.64       70.57     12.56 o 
   8  -1  10      144.65      125.85     15.31 o 
   9  -1  10      526.81      566.74     26.62 o 
  10  -1  10       75.10       55.48     15.12 o 
  11  -1  10       40.10       41.60     16.50 o 
  12  -1  10       72.06       36.55     23.30 o 
 -11   0  10       85.35      112.79     39.97 o 
 -10   0  10      192.67      164.48     41.21 o 
  -9   0  10       94.51       74.64     32.65 o 
  -8   0  10      289.25      249.97     45.16 o 
  -7   0  10       30.98       28.57     11.01 o 
  -6   0  10      225.53      252.48     16.19 o 
  -5   0  10     1421.82     1515.31     32.10 o 
  -4   0  10      278.69      284.70     13.98 o 
  -3   0  10     2491.34     2481.37     42.07 o 
  -2   0  10       52.84       79.63     12.93 o 
  -1   0  10     1128.25     1088.37     22.27 o 
   0   0  10      430.17      438.70     19.36 o 
   1   0  10     1095.89     1042.51     22.88 o 
   2   0  10      705.73      574.39     17.67 o 
   3   0  10      407.38      360.48     10.71 o 
   4   0  10      104.23      127.80      6.97 o 
   5   0  10      417.00      419.41     11.23 o 
   6   0  10       58.80       53.62      8.23 o 
   7   0  10     1034.60     1161.06     33.76 o 
   8   0  10        0.24       -9.87      9.87 o 
   9   0  10      941.73      948.61     49.06 o 
  10   0  10      463.41      495.69     25.09 o 
  11   0  10        0.41       -2.74     20.68 o 
  12   0  10      148.81      154.71     44.01 o 
 -10   1  10      157.88      201.91     45.05 o 
  -9   1  10       25.76       15.99     28.18 o 
  -8   1  10      720.40      753.21     36.93 o 
  -7   1  10      345.87      423.52     28.10 o 
  -6   1  10       13.52       10.73     13.85 o 
  -5   1  10     2771.24     2698.73     62.80 o 
  -4   1  10     1249.70     1332.91     29.20 o 
  -3   1  10     4015.45     3933.07     62.17 o 
  -2   1  10     3378.57     3429.56     50.43 o 
  -1   1  10      642.83      645.40     25.90 o 
   0   1  10     8167.40     8298.84    131.55 o 
   1   1  10     2776.55     3131.90     51.09 o 
   2   1  10     4159.69     4113.40     64.33 o 
   3   1  10     7964.62     7606.27     97.04 o 
   4   1  10      763.58      783.18     25.53 o 
   5   1  10     5831.55     5908.32     76.06 o 
   6   1  10     2509.54     2439.67     38.67 o 
   7   1  10      829.78      891.43     21.02 o 
   8   1  10      659.97      711.08     21.71 o 
   9   1  10      404.89      415.84     19.81 o 
  10   1  10     1630.81     1674.51     62.70 o 
  11   1  10      115.00      121.46     25.00 o 
  12   1  10      356.89      292.53     48.66 o 
  -9   2  10      262.40      260.65     27.74 o 
  -8   2  10      271.89      308.16     27.61 o 
  -7   2  10      153.31      145.18     29.04 o 
  -6   2  10       38.45       60.55     16.45 o 
  -5   2  10     2707.85     2735.25     76.36 o 
  -4   2  10     3524.69     3626.90     87.97 o 
  -3   2  10      244.79      259.42     17.62 o 
  -2   2  10      707.69      665.30     24.00 o 
  -1   2  10     1441.69     1551.07     28.56 o 
   0   2  10      536.12      449.76     13.57 o 
   1   2  10     6394.26     6354.75     91.65 o 
   2   2  10       49.19       54.64      5.61 o 
   3   2  10     9302.88     9022.64    125.47 o 
   4   2  10      565.43      568.01     16.53 o 
   5   2  10     3473.39     3691.01     56.34 o 
   6   2  10     2161.46     2060.97     33.71 o 
   7   2  10      873.25      971.02     21.42 o 
   8   2  10      816.80      882.82     25.53 o 
   9   2  10      683.26      681.40     26.27 o 
  10   2  10      131.03      156.22     20.64 o 
  11   2  10      822.49      882.07     40.04 o 
  12   2  10       17.89       26.23     37.94 o 
  13   2  10      206.93      168.99     30.26 o 
 -10   3  10       14.71       18.43     25.64 o 
  -9   3  10       77.75       77.06     20.28 o 
  -8   3  10        2.51       -1.55     16.96 o 
  -7   3  10       49.14       73.53     18.24 o 
  -6   3  10        2.57        3.42     15.00 o 
  -5   3  10      367.97      364.63     31.56 o 
  -4   3  10      152.61      141.66     15.77 o 
  -3   3  10      183.81      233.92     17.42 o 
  -2   3  10      247.65      217.71     16.03 o 
  -1   3  10       87.05      106.79     10.70 o 
   0   3  10       31.31       27.43      7.20 o 
   1   3  10     1028.35     1019.05     20.95 o 
   2   3  10     2391.86     2417.40     35.13 o 
   3   3  10      248.79      288.19     11.57 o 
   4   3  10      156.41      135.31      8.91 o 
   5   3  10       12.19       13.28      7.51 o 
   6   3  10      351.41      360.22     15.09 o 
   7   3  10        2.91       -0.69      7.33 o 
   8   3  10      495.60      474.59     23.96 o 
   9   3  10      323.27      327.16     16.39 o 
  10   3  10      114.95      114.87     12.86 o 
  11   3  10      289.75      324.67     33.76 o 
  12   3  10      118.48      104.34     21.81 o 
  13   3  10       16.52        1.20     19.72 o 
  -9   4  10       14.30       17.18     26.06 o 
  -8   4  10      142.21      134.38     22.34 o 
  -7   4  10       85.38       78.74     15.62 o 
  -6   4  10      516.99      544.03     98.85 o 
  -5   4  10        6.40        4.84     12.02 o 
  -4   4  10       24.77       16.50     10.38 o 
  -3   4  10       32.60       22.97     11.39 o 
  -2   4  10      104.01      128.79     14.09 o 
  -1   4  10        5.10       10.39      8.58 o 
   0   4  10      150.20      100.04     11.40 o 
   1   4  10       38.79        7.53      6.36 o 
   2   4  10      781.98      981.94     25.32 o 
   3   4  10      258.26      240.49     10.67 o 
   4   4  10      607.22      606.15     16.73 o 
   5   4  10       54.69       48.55      8.40 o 
   6   4  10       17.18       13.45      6.68 o 
   7   4  10      220.40      250.41     16.88 o 
   8   4  10      168.65      192.00     14.06 o 
   9   4  10       20.56       24.98      9.97 o 
  10   4  10      356.39      343.81     16.20 o 
  11   4  10       12.10        3.06      9.88 o 
  12   4  10       11.35        6.86     17.57 o 
  13   4  10        4.65       13.89     19.49 o 
  -9   5  10       39.43       26.11     28.03 o 
  -8   5  10       80.02       76.13     21.54 o 
  -7   5  10      688.91      665.38     71.08 o 
  -6   5  10        0.12       -3.10     11.04 o 
  -5   5  10      185.05      167.63     14.60 o 
  -4   5  10      260.69      255.73     15.67 o 
  -3   5  10      144.65      156.09     14.08 o 
  -2   5  10      452.73      395.32     21.63 o 
  -1   5  10       87.80       68.76     11.00 o 
   0   5  10     4404.46     4650.23     90.12 o 
   1   5  10      414.73      410.60     15.55 o 
   2   5  10     1337.92     1421.20    106.60 o 
   3   5  10     6611.50     6735.61    221.27 o 
   4   5  10       24.59       40.89      8.07 o 
   5   5  10     1555.91     1633.61     43.49 o 
   6   5  10      146.42      106.69     11.88 o 
   7   5  10      130.72      108.82     13.10 o 
   8   5  10      518.74      529.89     24.32 o 
   9   5  10       22.98       40.70     12.58 o 
  10   5  10      148.53      138.13     14.85 o 
  11   5  10      330.62      297.08     21.70 o 
  12   5  10        8.98       15.47     11.42 o 
  13   5  10      268.31      242.71     34.63 o 
  -8   6  10       42.06       15.57     27.92 o 
  -7   6  10      375.07      431.11     34.27 o 
  -6   6  10     1003.85     1004.41     62.88 o 
  -5   6  10        6.47        4.90     10.04 o 
  -4   6  10      687.97      687.35     24.01 o 
  -3   6  10      231.66      256.27     15.25 o 
  -2   6  10     1160.86     1117.73     53.09 o 
  -1   6  10      800.20      787.61     23.93 o 
   0   6  10     1918.21     1912.94     48.26 o 
   1   6  10     3714.08     3618.18    137.96 o 
   2   6  10      344.72      458.16     46.70 o 
   3   6  10     1623.28     1534.71    100.62 o 
   4   6  10     2124.00     1960.04     72.12 o 
   5   6  10       22.99       27.69     14.40 o 
   6   6  10     1663.25     1619.72     44.97 o 
   7   6  10      132.76      141.17     14.17 o 
   8   6  10     1026.15     1012.88     33.11 o 
   9   6  10      343.39      385.47     22.96 o 
  10   6  10      126.29      127.69     18.68 o 
  11   6  10     1082.17     1069.50     33.20 o 
  12   6  10      113.30      117.69     16.75 o 
  13   6  10      158.80      147.91     19.25 o 
  -7   7  10       30.56       26.09     23.26 o 
  -6   7  10      226.46      220.13     23.41 o 
  -5   7  10      493.31      479.31     25.39 o 
  -4   7  10       52.91       42.51     12.89 o 
  -3   7  10      360.88      385.99     19.30 o 
  -2   7  10        8.36        0.22     10.45 o 
  -1   7  10      558.51      551.03     26.40 o 
   0   7  10        6.25       12.78      9.25 o 
   1   7  10     1279.22     1258.40     36.69 o 
   2   7  10     3543.01     3441.52     77.44 o 
   3   7  10      212.66      230.56     21.83 o 
   4   7  10     1156.36     1068.66    118.13 o 
   5   7  10      320.01      321.17     25.37 o 
   6   7  10       39.72       41.79     15.22 o 
   7   7  10      908.53      954.57     35.66 o 
   8   7  10      274.55      253.78     18.67 o 
   9   7  10      943.16      869.78     70.17 o 
  10   7  10       51.39       58.61     12.13 o 
  11   7  10      138.18      170.70     17.47 o 
  12   7  10       91.79       75.42     14.94 o 
  13   7  10       31.42       53.84     21.79 o 
  -6   8  10        2.02       -1.33     24.19 o 
  -5   8  10       18.37       34.07     14.68 o 
  -4   8  10        4.00        5.12     12.97 o 
  -3   8  10       39.61       16.75     18.82 o 
  -2   8  10      167.00      194.59     17.94 o 
  -1   8  10       44.15       43.21     12.72 o 
   0   8  10        1.35        1.60      9.27 o 
   1   8  10       65.04       54.28     12.16 o 
   2   8  10       54.19       68.50     29.43 o 
   3   8  10      103.83       91.29     16.61 o 
   4   8  10      375.06      380.62     28.44 o 
   5   8  10       48.12       20.07     13.02 o 
   6   8  10        9.99       13.09     13.02 o 
   7   8  10       37.78       10.94     14.10 o 
   8   8  10      101.36       75.82     34.41 o 
   9   8  10        7.52       -2.28     27.30 o 
  10   8  10      161.36      145.56     20.99 o 
  11   8  10        6.59        6.35     11.39 o 
  12   8  10        5.43        6.29     12.81 o 
  -5   9  10      123.22      180.34     20.75 o 
  -4   9  10       95.30       99.30     24.11 o 
  -3   9  10       36.64       57.91     17.81 o 
  -2   9  10      193.42      167.51     20.17 o 
  -1   9  10      132.21      126.73     15.45 o 
   0   9  10        2.01       -7.77      9.98 o 
   1   9  10        1.20        9.92     10.25 o 
   2   9  10       36.42       19.44     13.79 o 
   3   9  10       57.17       52.96     17.57 o 
   4   9  10       97.91      100.36     17.96 o 
   5   9  10      355.84      358.99     36.44 o 
   6   9  10        3.00       -8.77     13.69 o 
   7   9  10      106.34       88.50     19.96 o 
   8   9  10      104.56      131.06     22.50 o 
   9   9  10      121.60       85.92     21.23 o 
  10   9  10        1.57       11.94     15.13 o 
  11   9  10        9.30        4.62     16.58 o 
  12   9  10        0.53      -12.15     17.39 o 
  -4  10  10       81.45       46.85     20.13 o 
  -3  10  10       81.65       72.51     19.68 o 
  -2  10  10       60.61      106.83     19.74 o 
  -1  10  10      428.93      420.36     27.71 o 
   0  10  10        3.98       -0.06     12.70 o 
   1  10  10      269.66      315.81     38.59 o 
   2  10  10        5.93        1.19     13.27 o 
   3  10  10       23.51       27.16     14.90 o 
   4  10  10      594.40      664.47     40.02 o 
   5  10  10       63.71       42.22     42.12 o 
   6  10  10      569.49      621.11     34.50 o 
   7  10  10       22.79       10.48     16.28 o 
   8  10  10      120.88      132.70     41.83 o 
   9  10  10       81.29      108.04     21.85 o 
  10  10  10      122.30      125.76     20.79 o 
  11  10  10       40.51       28.47     17.55 o 
  -3  11  10       86.43       67.70     27.07 o 
  -2  11  10       93.85      120.23     24.53 o 
  -1  11  10      511.80      480.05     30.45 o 
   0  11  10      586.50      594.63     31.14 o 
   1  11  10       55.03       51.39     20.76 o 
   2  11  10      180.05      176.95     20.29 o 
   3  11  10       21.48       26.70     15.66 o 
   4  11  10        6.77       22.20     15.27 o 
   5  11  10      173.41      191.16     20.92 o 
   6  11  10      107.18       88.82     17.63 o 
   7  11  10      407.02      458.49     28.88 o 
   8  11  10        6.38       19.18     16.46 o 
   9  11  10      232.92      250.09     44.98 o 
  10  11  10      242.66      260.62     25.38 o 
  11  11  10       20.86       37.23     18.75 o 
  -2  12  10       16.86       34.62     25.79 o 
  -1  12  10        0.05       -2.09     16.63 o 
   0  12  10      219.77      208.29     30.00 o 
   1  12  10        5.33      -19.13     32.73 o 
   2  12  10       56.85       60.84     20.50 o 
   3  12  10      452.02      485.49     27.34 o 
   4  12  10        4.59        7.62     14.37 o 
   5  12  10      242.47      226.30     46.14 o 
   6  12  10       81.31       29.48     30.99 o 
   7  12  10       52.15       67.37     35.04 o 
   8  12  10      229.65      275.40     51.70 o 
   9  12  10       27.78       -7.10     23.85 o 
  10  12  10      113.28      151.03     33.30 o 
   0  13  10       45.39      133.03     48.32 o 
   1  13  10       11.21       25.43     21.51 o 
   2  13  10        2.40       18.02     18.82 o 
   3  13  10       21.59       -1.45     40.12 o 
   4  13  10      101.09      158.00     50.14 o 
   5  13  10       20.58      -12.83     23.79 o 
   6  13  10      186.56      220.44     47.13 o 
   7  13  10        4.48       35.45     32.70 o 
   8  13  10        3.25      -13.65     32.86 o 
  -4 -12  11        4.25      -10.33     43.29 o 
  -3 -12  11      237.02      295.65     60.73 o 
  -2 -12  11       59.33       48.86     18.29 o 
  -1 -12  11      358.01      414.73     31.95 o 
  -7 -11  11       66.21       51.39     51.64 o 
  -6 -11  11       25.89       57.31     20.87 o 
  -5 -11  11        9.76        1.08     18.76 o 
  -4 -11  11      144.70      158.82     38.37 o 
  -3 -11  11      108.08      135.67     18.71 o 
  -2 -11  11      318.49      304.71     26.95 o 
  -1 -11  11       71.52       56.74     17.40 o 
   0 -11  11      257.51      230.96     23.14 o 
   1 -11  11      163.99      169.21     27.24 o 
   2 -11  11        4.44      -15.64     42.12 o 
  -8 -10  11        0.01       -2.41     17.93 o 
  -7 -10  11       56.45       52.54     19.88 o 
  -6 -10  11       18.18       -0.42     19.80 o 
  -5 -10  11        6.02       24.64     18.89 o 
  -4 -10  11        2.58       -2.63     17.70 o 
  -3 -10  11        3.25       16.21     14.13 o 
  -2 -10  11        8.16       14.65     13.53 o 
  -1 -10  11        0.50      -12.05     12.05 o 
   0 -10  11      150.05      141.29     18.78 o 
   1 -10  11        2.53        3.91     14.47 o 
   2 -10  11       82.15      144.37     20.59 o 
   3 -10  11      173.64      202.82     23.84 o 
   4 -10  11       58.99       76.53     34.08 o 
  -9  -9  11       42.84       68.71     21.58 o 
  -8  -9  11      366.23      355.11     30.30 o 
  -7  -9  11       25.21       34.53     13.35 o 
  -6  -9  11       31.06       52.26     21.52 o 
  -5  -9  11       19.89       15.36     18.01 o 
  -4  -9  11       12.84      -10.50     16.04 o 
  -3  -9  11       10.85       12.02     12.58 o 
  -2  -9  11      188.24      169.96     18.80 o 
  -1  -9  11      613.67      608.92     37.55 o 
   0  -9  11       97.88      125.16     19.68 o 
   1  -9  11      968.60      921.52     37.30 o 
   2  -9  11       44.42       19.43     13.92 o 
   3  -9  11       25.24       17.95     15.23 o 
   4  -9  11        1.32       -2.39     14.84 o 
   5  -9  11       22.15       47.31     18.24 o 
   6  -9  11       19.17       45.73     34.46 o 
  -9  -8  11       27.42       37.53     22.71 o 
  -8  -8  11      321.28      360.97     21.38 o 
  -7  -8  11      575.28      557.96     25.04 o 
  -6  -8  11        0.81       14.21     11.65 o 
  -5  -8  11      289.90      299.34     24.34 o 
  -4  -8  11       26.43       35.24     27.73 o 
  -3  -8  11      501.98      499.68     26.08 o 
  -2  -8  11     1249.90     1174.32     38.87 o 
  -1  -8  11        0.93       10.12     12.01 o 
   0  -8  11      672.31      669.98     45.16 o 
   1  -8  11       30.76       28.85     13.23 o 
   2  -8  11      208.90      209.64     21.04 o 
   3  -8  11      208.25      220.26     34.72 o 
   4  -8  11      123.19      105.73     18.56 o 
   5  -8  11     1019.32      991.14     41.23 o 
   6  -8  11        1.03       17.40     17.30 o 
   7  -8  11      210.84      236.91     22.28 o 
 -10  -7  11      154.40      171.57     27.76 o 
  -9  -7  11      569.54      585.59     30.78 o 
  -8  -7  11        0.89       17.80     11.23 o 
  -7  -7  11      642.87      657.14     23.61 o 
  -6  -7  11      590.14      576.18     22.45 o 
  -5  -7  11      160.37      132.92     22.88 o 
  -4  -7  11      856.46      819.63     33.57 o 
  -3  -7  11       80.52       60.32     14.10 o 
  -2  -7  11     1638.36     1556.54     44.70 o 
  -1  -7  11       45.27       59.55     12.48 o 
   0  -7  11      690.99      727.96     29.56 o 
   1  -7  11      236.91      221.58     19.23 o 
   2  -7  11      100.34       85.45     14.87 o 
   3  -7  11     1408.88     1443.99     57.01 o 
   4  -7  11      446.29      448.44     38.40 o 
   5  -7  11      953.44     1054.34     40.45 o 
   6  -7  11      808.20      830.77     30.92 o 
   7  -7  11      125.97      114.82     17.46 o 
   8  -7  11      167.77      205.69     25.63 o 
 -10  -6  11        0.36        5.49     15.21 o 
  -9  -6  11      339.06      351.42     22.49 o 
  -8  -6  11       93.55       98.24     16.64 o 
  -7  -6  11      106.50      104.17     15.49 o 
  -6  -6  11      672.00      681.06     39.53 o 
  -5  -6  11       13.67       10.68      9.49 o 
  -4  -6  11      534.06      532.26     36.08 o 
  -3  -6  11      642.66      622.20     27.92 o 
  -2  -6  11      847.64      938.22     30.85 o 
  -1  -6  11      445.23      406.72     31.03 o 
   0  -6  11       13.74       38.78     10.83 o 
   1  -6  11      117.24      142.64     16.01 o 
   2  -6  11       40.88       50.42     12.58 o 
   3  -6  11       64.13       56.74     15.99 o 
   4  -6  11      969.12      961.14     36.54 o 
   5  -6  11      310.02      335.29     19.45 o 
   6  -6  11      590.96      683.08     27.38 o 
   7  -6  11      304.86      284.07     21.17 o 
   8  -6  11        1.12        6.74     17.25 o 
   9  -6  11      205.97      182.18     29.48 o 
 -10  -5  11       31.91       22.42     16.17 o 
  -9  -5  11       26.03       22.37     14.15 o 
  -8  -5  11       40.74       36.50     13.63 o 
  -7  -5  11        6.88      -10.30     10.30 o 
  -6  -5  11       72.54       78.29     12.41 o 
  -5  -5  11        1.85       -5.07      8.94 o 
  -4  -5  11       59.19       52.63     12.73 o 
  -3  -5  11      128.39      145.68     15.70 o 
  -2  -5  11      130.00      138.06     29.75 o 
  -1  -5  11      150.34      168.84     12.76 o 
   0  -5  11      346.17      284.41     18.37 o 
   1  -5  11      415.95      379.59     20.89 o 
   2  -5  11     7233.01     7102.51    135.32 o 
   3  -5  11      712.52      718.42     28.79 o 
   4  -5  11      223.46      227.83     19.02 o 
   5  -5  11       78.92       66.35     17.06 o 
   6  -5  11      115.81      114.43     14.30 o 
   7  -5  11        2.14        4.28     11.37 o 
   8  -5  11       82.94      113.19     21.02 o 
   9  -5  11        2.48        9.82     26.68 o 
 -10  -4  11       21.44       34.52     16.67 o 
  -9  -4  11      371.30      415.82     36.26 o 
  -8  -4  11      144.64      139.64     16.13 o 
  -7  -4  11      479.38      464.77     24.26 o 
  -6  -4  11      145.02      111.68     14.29 o 
  -5  -4  11     1841.91     1837.47     43.81 o 
  -4  -4  11      351.37      339.82     39.22 o 
  -3  -4  11      139.89       88.13     13.68 o 
  -2  -4  11     1782.14     1901.05     48.93 o 
  -1  -4  11       14.67       21.23      9.25 o 
   0  -4  11      548.25      577.83     19.85 o 
   1  -4  11       81.45       84.18      9.80 o 
   2  -4  11       53.00       37.03     10.06 o 
   3  -4  11       10.80        8.54      8.83 o 
   4  -4  11       23.24       11.10      9.96 o 
   5  -4  11      134.67      134.58     13.03 o 
   6  -4  11      689.76      727.76     26.09 o 
   7  -4  11       79.15       64.90     16.32 o 
   8  -4  11        0.84      -12.65     16.95 o 
   9  -4  11        9.90        8.99     19.91 o 
  10  -4  11       16.94      -14.56     20.79 o 
 -10  -3  11      147.29      146.64     29.57 o 
  -9  -3  11      304.66      310.65     46.61 o 
  -8  -3  11       14.32       11.56     12.91 o 
  -7  -3  11     1198.01     1233.71     47.21 o 
  -6  -3  11      218.89      211.61     17.41 o 
  -5  -3  11     2077.87     1971.36     41.63 o 
  -4  -3  11     3340.59     3275.15     63.29 o 
  -3  -3  11     1547.51     1561.96     44.05 o 
  -2  -3  11     2958.52     2820.06     84.69 o 
  -1  -3  11     2284.02     2269.08     53.75 o 
   0  -3  11      640.41      608.52     23.79 o 
   1  -3  11     1176.60     1162.56     28.35 o 
   2  -3  11      867.14      854.11     30.20 o 
   3  -3  11     2148.38     2123.66     51.06 o 
   4  -3  11     1628.43     1552.37     52.48 o 
   5  -3  11     1702.73     1719.95     38.65 o 
   6  -3  11     1087.19     1110.90     30.90 o 
   7  -3  11        6.16        9.69     13.22 o 
   8  -3  11       39.96       66.67     18.96 o 
   9  -3  11       81.80      114.83     23.10 o 
  10  -3  11      108.03       76.60     23.98 o 
  11  -3  11      121.71       93.67     30.39 o 
 -10  -2  11       14.02        1.41     37.37 o 
  -9  -2  11      463.29      451.69     34.09 o 
  -8  -2  11      352.25      326.87     28.48 o 
  -7  -2  11      380.27      370.70     36.64 o 
  -6  -2  11      587.67      590.72     31.44 o 
  -5  -2  11       18.95       13.09      9.51 o 
  -4  -2  11      603.72      487.92     20.58 o 
  -3  -2  11     5482.91     5629.93     95.60 o 
  -2  -2  11      840.60      815.25     28.57 o 
  -1  -2  11     3909.75     3772.53     78.72 o 
   0  -2  11      123.64      137.29      9.78 o 
   1  -2  11      931.07      848.48     21.40 o 
   2  -2  11     2659.92     2560.37     41.54 o 
   3  -2  11      974.45      984.06     28.19 o 
   4  -2  11     9023.65     9188.75    140.30 o 
   5  -2  11      715.06      742.81     19.57 o 
   6  -2  11     2657.25     2756.51     63.33 o 
   7  -2  11     1215.52     1184.01     51.36 o 
   8  -2  11       43.81       41.74     12.33 o 
   9  -2  11      518.17      554.59     26.64 o 
  10  -2  11      882.76     1011.47     36.54 o 
  11  -2  11      173.16      174.77     20.60 o 
 -10  -1  11       48.82       43.91     34.31 o 
  -9  -1  11        7.54       17.60     28.13 o 
  -8  -1  11      271.55      277.90     56.03 o 
  -7  -1  11      397.15      405.28     37.49 o 
  -6  -1  11       95.87       82.07     18.40 o 
  -5  -1  11      433.37      478.99     21.98 o 
  -4  -1  11      595.23      590.44     19.29 o 
  -3  -1  11      676.92      707.02     18.84 o 
  -2  -1  11     2632.89     2432.91     45.75 o 
  -1  -1  11     2590.12     2542.87     43.65 o 
   0  -1  11     1037.56     1004.01     22.43 o 
   1  -1  11      278.61      306.45     12.32 o 
   2  -1  11     1205.71     1094.54     25.66 o 
   3  -1  11      133.55      118.83     11.56 o 
   4  -1  11     2775.54     2837.37     40.40 o 
   5  -1  11     4618.06     4341.94     64.83 o 
   6  -1  11        0.64       -7.51      8.45 o 
   7  -1  11     1030.75     1056.32     33.01 o 
   8  -1  11     1248.77     1342.31     39.50 o 
   9  -1  11      817.19      768.91     30.93 o 
  10  -1  11     1162.47     1222.79     40.17 o 
  11  -1  11        4.54       -8.03     17.11 o 
  12  -1  11      200.79      277.90     38.15 o 
 -10   0  11       12.90       88.55     33.17 o 
  -9   0  11        5.50       -5.92     25.54 o 
  -8   0  11       81.59       45.68     28.13 o 
  -7   0  11       96.97      106.40     32.75 o 
  -6   0  11        0.53       -9.77      9.77 o 
  -5   0  11      155.37      163.50     17.28 o 
  -4   0  11      266.87      281.83     15.53 o 
  -3   0  11      298.77      331.14     13.95 o 
  -2   0  11       67.21       53.72     11.65 o 
  -1   0  11      379.05      430.31     14.83 o 
   0   0  11       72.37       93.90      7.61 o 
   1   0  11      235.13      178.67      9.33 o 
   2   0  11      175.77      153.84     10.08 o 
   3   0  11       55.04       66.87      7.81 o 
   4   0  11      445.40      513.02     13.52 o 
   5   0  11      622.80      567.92     16.83 o 
   6   0  11       10.13        4.91      7.01 o 
   7   0  11       35.66       54.67     11.31 o 
   8   0  11       64.15       57.12     12.59 o 
   9   0  11      519.41      500.73     56.17 o 
  10   0  11       86.80      104.08     17.57 o 
  11   0  11        0.34       29.60     21.00 o 
  12   0  11       38.83       32.74     23.43 o 
 -10   1  11       64.89       98.15     37.84 o 
  -9   1  11      114.67       52.58     31.19 o 
  -8   1  11       18.98       19.26     16.38 o 
  -7   1  11      568.02      514.92     30.92 o 
  -6   1  11      250.80      262.79     23.46 o 
  -5   1  11      446.27      471.78     52.09 o 
  -4   1  11     3933.01     3874.05     81.54 o 
  -3   1  11      189.20      198.67     16.79 o 
  -2   1  11      325.04      294.72     12.08 o 
  -1   1  11     3365.70     3245.74     51.22 o 
   0   1  11       70.13       90.84      8.30 o 
   1   1  11      792.01      652.02     17.82 o 
   2   1  11      101.39      113.24      8.21 o 
   3   1  11     1318.86     1371.99     24.85 o 
   4   1  11       21.11       11.45      5.25 o 
   5   1  11      351.41      406.41     14.56 o 
   6   1  11      386.41      422.83     21.35 o 
   7   1  11      574.17      529.68     22.09 o 
   8   1  11      219.92      230.34     15.62 o 
   9   1  11      587.66      708.90     27.56 o 
  10   1  11      155.94      155.61     25.10 o 
  11   1  11      258.75      222.50     49.39 o 
  12   1  11        0.18       -3.65     20.20 o 
 -10   2  11       95.77      105.11     39.76 o 
  -9   2  11      127.66      117.06     22.81 o 
  -8   2  11      324.14      296.99     27.92 o 
  -7   2  11        0.31      -15.66     17.26 o 
  -6   2  11      961.16      875.83     39.15 o 
  -5   2  11     1933.55     2018.35     62.77 o 
  -4   2  11      537.48      552.89     29.66 o 
  -3   2  11     2334.30     2455.86     57.75 o 
  -2   2  11       24.98       22.34      9.50 o 
  -1   2  11     1836.68     1680.33     29.77 o 
   0   2  11     2589.41     2718.01     41.55 o 
   1   2  11      905.28      908.94     31.18 o 
   2   2  11     7121.19     6820.12     87.86 o 
   3   2  11      212.79      227.61      9.40 o 
   4   2  11     2938.41     2980.33     43.89 o 
   5   2  11     1228.02     1141.38     30.89 o 
   6   2  11      295.29      306.63     19.38 o 
   7   2  11      671.42      661.51     17.76 o 
   8   2  11      452.58      485.67     19.80 o 
   9   2  11      957.70     1069.17     34.38 o 
  10   2  11      201.72      211.52     30.37 o 
  11   2  11      392.51      344.13     39.06 o 
  12   2  11      685.68      645.39     43.82 o 
  -9   3  11       11.19      -22.99     22.99 o 
  -8   3  11      278.91      279.68     41.60 o 
  -7   3  11       91.28       97.27     20.48 o 
  -6   3  11        3.74      -10.99     13.18 o 
  -5   3  11     1396.89     1467.89     52.77 o 
  -4   3  11      286.51      227.54     19.28 o 
  -3   3  11     1112.76     1094.51     43.92 o 
  -2   3  11     1091.55     1133.50     43.71 o 
  -1   3  11       37.13       63.84     10.88 o 
   0   3  11     1228.13     1186.80     30.25 o 
   1   3  11     1393.44     1367.58     26.49 o 
   2   3  11     3408.43     3348.55     47.06 o 
   3   3  11     2262.57     2227.65     33.87 o 
   4   3  11      578.65      591.32     17.26 o 
   5   3  11     2891.10     2835.81     70.43 o 
   6   3  11      167.32      171.45     13.29 o 
   7   3  11     2739.34     2778.01     61.03 o 
   8   3  11      134.88      130.66     12.62 o 
   9   3  11      108.20       97.30     12.76 o 
  10   3  11      823.46      800.19     44.02 o 
  11   3  11      176.50      186.29     23.65 o 
  12   3  11      283.95      299.58     28.69 o 
  13   3  11      380.43      482.81     51.33 o 
  -9   4  11       16.79       36.07     28.81 o 
  -8   4  11        1.94        3.11     17.10 o 
  -7   4  11        1.00       -8.49     12.44 o 
  -6   4  11       35.40       32.22     16.53 o 
  -5   4  11       43.96        9.92     12.03 o 
  -4   4  11      634.22      676.14     39.96 o 
  -3   4  11        1.85        3.24     10.01 o 
  -2   4  11      945.34      904.75     32.53 o 
  -1   4  11      350.17      286.10     19.43 o 
   0   4  11       91.45       70.05     10.16 o 
   1   4  11      590.58      644.08     22.57 o 
   2   4  11       32.53       41.72      8.59 o 
   3   4  11     1061.18      993.18     22.39 o 
   4   4  11       18.34       27.22      6.57 o 
   5   4  11      246.87      276.46     14.64 o 
   6   4  11     1941.26     1875.41     41.13 o 
   7   4  11       45.24       32.00      8.82 o 
   8   4  11     1274.32     1199.88     57.76 o 
   9   4  11      436.29      444.02     25.71 o 
  10   4  11      375.02      370.63     18.46 o 
  11   4  11      195.24      182.88     17.36 o 
  12   4  11       15.33       -1.04     17.42 o 
  13   4  11      124.61      109.30     24.02 o 
  -8   5  11        0.54      -23.67     23.67 o 
  -7   5  11       66.35       48.33     28.99 o 
  -6   5  11        4.40        2.25     12.45 o 
  -5   5  11        5.44        6.08     10.38 o 
  -4   5  11       36.06       31.66     10.17 o 
  -3   5  11        2.75        5.26     10.82 o 
  -2   5  11        4.52       -2.67      9.81 o 
  -1   5  11        0.83       -7.78      8.91 o 
   0   5  11      560.04      616.08     40.67 o 
   1   5  11       58.55       57.43     10.67 o 
   2   5  11      247.94      252.32     19.79 o 
   3   5  11        3.75        7.15      7.25 o 
   4   5  11      396.68      392.83     23.61 o 
   5   5  11       23.05       20.25      9.74 o 
   6   5  11      181.09      177.06     16.69 o 
   7   5  11        1.12       -6.92      9.86 o 
   8   5  11        2.45       -1.18     11.21 o 
   9   5  11       77.59       68.08     14.05 o 
  10   5  11       93.54       81.10     13.91 o 
  11   5  11       37.67       29.77     12.54 o 
  12   5  11       69.84       41.93     14.33 o 
  13   5  11       51.95       34.78     21.26 o 
  -8   6  11       55.42       49.88     30.78 o 
  -7   6  11       68.96       68.86     21.19 o 
  -6   6  11       54.57       53.86     16.29 o 
  -5   6  11      302.94      338.55     21.44 o 
  -4   6  11       26.65       38.44     10.97 o 
  -3   6  11      336.89      305.19     18.54 o 
  -2   6  11      127.74      160.02     14.13 o 
  -1   6  11      464.44      471.15     23.91 o 
   0   6  11      472.99      474.92     32.89 o 
   1   6  11      523.58      510.65     22.80 o 
   2   6  11     1768.48     1611.76     80.91 o 
   3   6  11     2514.88     2558.68     75.02 o 
   4   6  11       94.99       94.69     19.02 o 
   5   6  11      343.26      265.35     25.15 o 
   6   6  11       28.47       25.62     13.84 o 
   7   6  11      735.58      788.58     38.73 o 
   8   6  11       56.76       45.61     12.20 o 
   9   6  11      829.54      709.25     35.32 o 
  10   6  11      247.06      232.16     21.24 o 
  11   6  11       88.58       67.35     16.97 o 
  12   6  11      122.65      147.42     28.63 o 
  13   6  11        3.83      -21.47     21.47 o 
  -7   7  11      302.37      250.44     41.06 o 
  -6   7  11        1.39      -18.15     18.15 o 
  -5   7  11      285.07      298.24     22.02 o 
  -4   7  11      193.35      205.72     16.18 o 
  -3   7  11      543.24      521.26     28.62 o 
  -2   7  11     1495.19     1402.65     36.30 o 
  -1   7  11       23.49       23.57     11.16 o 
   0   7  11     1576.32     1537.90     43.64 o 
   1   7  11     1294.48     1386.41     39.69 o 
   2   7  11      144.12      188.80     21.56 o 
   3   7  11      744.13      785.41     46.45 o 
   4   7  11      404.36      369.42     27.05 o 
   5   7  11      798.68      709.01     35.78 o 
   6   7  11      732.29      728.02     37.14 o 
   7   7  11      582.02      576.77     35.04 o 
   8   7  11     1494.61     1384.78     56.43 o 
   9   7  11       35.01       21.71     23.75 o 
  10   7  11      532.44      516.25     28.04 o 
  11   7  11      235.51      253.79     23.50 o 
  12   7  11       18.59       -2.81     15.41 o 
  -6   8  11      112.08      104.28     25.96 o 
  -5   8  11       19.54        9.94     14.40 o 
  -4   8  11      202.98      205.31     19.62 o 
  -3   8  11       87.69       61.30     16.95 o 
  -2   8  11      134.55      130.39     15.95 o 
  -1   8  11      626.83      694.85     30.49 o 
   0   8  11       71.58       98.78     14.90 o 
   1   8  11     1828.08     1751.68     47.18 o 
   2   8  11      424.96      363.01     44.82 o 
   3   8  11     1762.03     1738.58    117.69 o 
   4   8  11     1120.73     1001.63     42.94 o 
   5   8  11        8.28        9.18     17.31 o 
   6   8  11      433.32      440.19     30.75 o 
   7   8  11       33.23       16.96     15.29 o 
   8   8  11      410.87      405.97     36.54 o 
   9   8  11      468.80      399.21     35.06 o 
  10   8  11       56.98       49.01     25.77 o 
  11   8  11      302.37      371.67     30.63 o 
  12   8  11       60.48       60.02     20.70 o 
  -5   9  11       62.83       53.14     21.13 o 
  -4   9  11       31.78       24.66     17.33 o 
  -3   9  11      145.55      143.46     21.90 o 
  -2   9  11       29.09       34.81     15.80 o 
  -1   9  11      209.53      177.48     17.78 o 
   0   9  11      198.22      193.86     18.99 o 
   1   9  11       13.35       10.67     14.25 o 
   2   9  11      205.34      187.03     33.82 o 
   3   9  11       10.30       12.93     13.83 o 
   4   9  11       34.76       25.26     14.39 o 
   5   9  11      184.93      146.60     21.04 o 
   6   9  11       43.59       28.93     16.02 o 
   7   9  11      258.23      289.04     28.20 o 
   8   9  11       59.78       64.50     19.62 o 
   9   9  11       18.15        6.08     17.32 o 
  10   9  11      174.58      194.38     23.78 o 
  11   9  11        0.87       -1.23     15.79 o 
  12   9  11      120.14      126.50     35.90 o 
  -4  10  11       61.43       45.90     27.79 o 
  -3  10  11        0.39      -13.47     15.21 o 
  -2  10  11        0.78      -11.54     15.36 o 
  -1  10  11       44.08       50.04     16.87 o 
   0  10  11       73.15       65.95     17.76 o 
   1  10  11      105.89      104.93     53.20 o 
   2  10  11      127.20      116.82     21.68 o 
   3  10  11      172.22      181.76     22.91 o 
   4  10  11       22.84       50.79     17.02 o 
   5  10  11        4.29        5.27     14.20 o 
   6  10  11       93.24       84.89     20.01 o 
   7  10  11       17.31       34.38     40.33 o 
   8  10  11        5.27        9.37     17.19 o 
   9  10  11       11.85        8.93     17.25 o 
  10  10  11        8.50       13.43     16.07 o 
  11  10  11        5.93      -11.18     16.39 o 
  -3  11  11        7.08       -9.94     24.69 o 
  -2  11  11      312.08      312.44     28.50 o 
  -1  11  11       70.85       82.53     27.99 o 
   0  11  11      287.38      352.52     54.53 o 
   1  11  11      218.63      209.86     28.67 o 
   2  11  11       35.02       42.82     18.45 o 
   3  11  11      239.46      210.79     25.28 o 
   4  11  11       88.12      109.25     21.08 o 
   5  11  11      189.38      207.34     23.37 o 
   6  11  11      119.02      112.12     20.05 o 
   7  11  11       41.35       21.73     17.40 o 
   8  11  11      127.14      118.24     22.46 o 
   9  11  11       36.22       22.71     18.38 o 
  10  11  11        8.72       26.87     17.83 o 
  -1  12  11      226.27      173.40     44.07 o 
   0  12  11        0.42        4.87     21.85 o 
   1  12  11      264.74      217.52     29.81 o 
   2  12  11      187.61      221.30     28.53 o 
   3  12  11       91.45      118.14     21.67 o 
   4  12  11      373.68      383.57     81.23 o 
   5  12  11        1.85      -11.43     14.45 o 
   6  12  11      318.69      325.34     54.29 o 
   7  12  11      390.07      463.71     62.49 o 
   8  12  11       45.26       15.99     33.22 o 
   9  12  11      165.57      193.97     46.04 o 
   1  13  11        2.12       -6.05     21.82 o 
   2  13  11      195.34      223.56     28.10 o 
   3  13  11      168.31      161.47     23.60 o 
   4  13  11       59.42       64.13     32.18 o 
   5  13  11      184.33      181.09     46.66 o 
   6  13  11       69.78      100.54     39.29 o 
   7  13  11      169.41      232.27     47.80 o 
   8  13  11       60.97       39.55     36.80 o 
  -6 -11  12      350.93      388.03     46.97 o 
  -5 -11  12        0.73       20.91     20.88 o 
  -4 -11  12      478.20      498.64     34.70 o 
  -3 -11  12      302.36      290.98     29.03 o 
  -2 -11  12       49.60       35.35     21.54 o 
  -1 -11  12      351.63      388.40     33.24 o 
   0 -11  12       93.11       72.84     23.46 o 
   1 -11  12       50.90       63.18     23.85 o 
  -7 -10  12      134.94      153.04     24.76 o 
  -6 -10  12      130.84      166.23     28.38 o 
  -5 -10  12      358.69      379.35     53.41 o 
  -4 -10  12        6.67        3.40     19.24 o 
  -3 -10  12      444.24      462.06     45.62 o 
  -2 -10  12      133.95      148.22     20.10 o 
  -1 -10  12       56.87       62.08     16.30 o 
   0 -10  12      291.55      310.85     25.36 o 
   1 -10  12       41.62       11.34     14.89 o 
   2 -10  12      200.81      252.69     35.77 o 
   3 -10  12       59.23       80.04     25.35 o 
   4 -10  12        7.49       -3.01     23.25 o 
  -8  -9  12        0.52      -11.63     18.38 o 
  -7  -9  12      103.26       96.12     16.00 o 
  -6  -9  12        3.16        5.82     12.94 o 
  -5  -9  12       34.72       21.99     36.51 o 
  -4  -9  12      155.01      165.35     25.80 o 
  -3  -9  12       29.39       10.28     14.15 o 
  -2  -9  12       29.16       34.71     14.30 o 
  -1  -9  12      251.46      204.03     21.07 o 
   0  -9  12        0.90        0.44     12.97 o 
   1  -9  12       69.79      104.11     17.41 o 
   2  -9  12      129.11      154.42     20.23 o 
   3  -9  12      291.23      301.00     31.44 o 
   4  -9  12       12.89       26.26     16.42 o 
   5  -9  12        3.26       15.34     23.73 o 
  -9  -8  12      108.65       88.80     25.39 o 
  -8  -8  12      154.60      168.95     19.93 o 
  -7  -8  12        5.03        4.31     12.22 o 
  -6  -8  12       16.55       -4.09     11.75 o 
  -5  -8  12       87.09       88.69     18.92 o 
  -4  -8  12      190.50      207.32     26.39 o 
  -3  -8  12        2.76       11.00     16.54 o 
  -2  -8  12      220.09      210.32     27.78 o 
  -1  -8  12      356.70      343.34     23.42 o 
   0  -8  12        4.68       -3.54     14.47 o 
   1  -8  12      637.84      597.64     55.96 o 
   2  -8  12      374.90      366.56     27.65 o 
   3  -8  12       16.85        0.78     14.11 o 
   4  -8  12        0.24        8.21     13.98 o 
   5  -8  12        9.64       -5.07     15.24 o 
   6  -8  12        1.19      -10.85     15.46 o 
  -9  -7  12       90.03       93.85     20.29 o 
  -8  -7  12      259.82      268.48     20.07 o 
  -7  -7  12      107.84      109.76     13.80 o 
  -6  -7  12      205.80      230.10     19.25 o 
  -5  -7  12      264.54      307.41     24.95 o 
  -4  -7  12      336.29      336.67     24.44 o 
  -3  -7  12     1053.94     1122.64     50.86 o 
  -2  -7  12       12.90       26.90     12.45 o 
  -1  -7  12     1102.07     1116.38     37.84 o 
   0  -7  12      827.30      807.24     32.12 o 
   1  -7  12       82.35       75.57     14.32 o 
   2  -7  12      517.37      549.88     51.14 o 
   3  -7  12       20.27       14.36     13.07 o 
   4  -7  12      687.69      638.45     37.48 o 
   5  -7  12      446.38      485.75     29.93 o 
   6  -7  12      162.83      162.31     17.74 o 
   7  -7  12      153.48      140.16     18.75 o 
 -10  -6  12      393.35      468.43     37.69 o 
  -9  -6  12       27.28       18.35     14.58 o 
  -8  -6  12      173.71      161.77     19.57 o 
  -7  -6  12      588.55      597.84     33.16 o 
  -6  -6  12      111.98      119.93     15.85 o 
  -5  -6  12     1243.91     1226.13     43.24 o 
  -4  -6  12      532.30      474.43     31.94 o 
  -3  -6  12      382.01      354.81     23.20 o 
  -2  -6  12     1312.85     1361.81     42.05 o 
  -1  -6  12      174.71      192.42     17.48 o 
   0  -6  12     2355.20     2303.48     57.82 o 
   1  -6  12      319.27      342.06     21.52 o 
   2  -6  12      413.90      344.41     22.87 o 
   3  -6  12      770.99      736.25     31.31 o 
   4  -6  12       25.83       26.55     12.33 o 
   5  -6  12      798.23      765.07     27.70 o 
   6  -6  12      148.18      153.39     25.10 o 
   7  -6  12      118.28      137.89     25.94 o 
   8  -6  12      147.19      216.91     26.14 o 
 -10  -5  12        7.76        5.09     15.88 o 
  -9  -5  12      147.97      151.71     20.14 o 
  -8  -5  12        3.14       -5.47     12.88 o 
  -7  -5  12      591.97      625.69     36.63 o 
  -6  -5  12        5.65        5.17      9.90 o 
  -5  -5  12     1245.25     1157.16     41.18 o 
  -4  -5  12      699.50      663.64     49.82 o 
  -3  -5  12       22.43       24.43     11.42 o 
  -2  -5  12      699.86      647.16     46.35 o 
  -1  -5  12      170.69      177.07     16.48 o 
   0  -5  12      110.49       82.72     13.11 o 
   1  -5  12     1261.77     1222.02     37.45 o 
   2  -5  12       52.99       61.81     13.82 o 
   3  -5  12      103.73      103.44     15.24 o 
   4  -5  12        8.91        4.87     10.63 o 
   5  -5  12       19.10       13.33     10.27 o 
   6  -5  12      576.28      666.28     53.29 o 
   7  -5  12       44.56       52.68     24.71 o 
   8  -5  12      360.41      439.78     30.46 o 
   9  -5  12      186.41      174.32     29.09 o 
 -10  -4  12       28.74       40.84     21.86 o 
  -9  -4  12       61.73       45.10     15.96 o 
  -8  -4  12        6.86       -9.36     12.76 o 
  -7  -4  12        1.75      -11.44     11.44 o 
  -6  -4  12       38.04       47.01     14.52 o 
  -5  -4  12      600.02      533.23     23.70 o 
  -4  -4  12        0.80       -4.25      8.71 o 
  -3  -4  12        2.62        5.57     10.48 o 
  -2  -4  12        1.01       -9.23      9.23 o 
  -1  -4  12        1.44       -1.54      8.78 o 
   0  -4  12      315.79      302.10     15.96 o 
   1  -4  12      501.16      461.40     22.32 o 
   2  -4  12      392.00      376.61     20.90 o 
   3  -4  12       14.73        6.28      9.34 o 
   4  -4  12       14.23       27.92     10.83 o 
   5  -4  12      451.81      468.97     20.52 o 
   6  -4  12        3.26        6.35      9.99 o 
   7  -4  12       19.03       12.57     14.90 o 
   8  -4  12      119.57       94.41     22.53 o 
   9  -4  12      241.32      284.96     31.98 o 
  10  -4  12       14.72      -20.21     20.21 o 
 -10  -3  12      160.27      170.96     31.76 o 
  -9  -3  12        2.73        2.15     17.72 o 
  -8  -3  12      126.77      108.14     17.22 o 
  -7  -3  12      423.20      404.04     24.16 o 
  -6  -3  12      302.73      319.20     33.67 o 
  -5  -3  12      447.93      439.19     22.92 o 
  -4  -3  12       84.84      100.38     21.07 o 
  -3  -3  12      764.77      794.76     31.09 o 
  -2  -3  12      935.09      913.64     31.68 o 
  -1  -3  12      152.14      140.00     14.44 o 
   0  -3  12      237.23      230.00     16.64 o 
   1  -3  12      455.99      434.81     19.22 o 
   2  -3  12       32.49       31.84      8.33 o 
   3  -3  12      383.65      428.66     21.44 o 
   4  -3  12        6.12        4.19      8.86 o 
   5  -3  12        5.02        7.43      9.59 o 
   6  -3  12      254.68      255.30     16.64 o 
   7  -3  12      146.33      155.33     21.94 o 
   8  -3  12      364.57      403.35     31.83 o 
   9  -3  12        5.71       -6.56     17.84 o 
  10  -3  12       30.96       13.92     22.09 o 
 -10  -2  12      191.09      206.87     35.99 o 
  -9  -2  12       24.32       54.30     25.07 o 
  -8  -2  12       92.06      108.38     20.97 o 
  -7  -2  12      397.82      388.20     23.74 o 
  -6  -2  12      207.84      205.24     28.48 o 
  -5  -2  12     1087.40     1067.11     33.60 o 
  -4  -2  12      231.09      270.06     17.55 o 
  -3  -2  12      155.62      124.86     12.75 o 
  -2  -2  12     3088.89     3087.40     69.72 o 
  -1  -2  12       28.95       26.05     10.63 o 
   0  -2  12     2131.92     2161.39     41.25 o 
   1  -2  12     2327.13     2362.83     44.32 o 
   2  -2  12      231.03      283.06     20.50 o 
   3  -2  12     4927.64     5015.76     73.88 o 
   4  -2  12      264.30      262.11     13.79 o 
   5  -2  12     1486.16     1476.12     29.79 o 
   6  -2  12      263.75      285.31     17.09 o 
   7  -2  12        5.80        0.37     10.71 o 
   8  -2  12       18.01       20.80     12.00 o 
   9  -2  12      408.01      386.38     28.49 o 
  10  -2  12      407.18      421.09     25.61 o 
  11  -2  12       23.26       11.50     33.74 o 
 -10  -1  12       21.93       40.02     34.67 o 
  -9  -1  12      167.27      217.38     48.58 o 
  -8  -1  12       18.02       50.02     23.11 o 
  -7  -1  12      628.28      735.75     46.45 o 
  -6  -1  12      124.44      114.14     15.46 o 
  -5  -1  12      649.58      604.93     24.84 o 
  -4  -1  12      227.20      252.03     12.01 o 
  -3  -1  12      110.53      111.43      9.33 o 
  -2  -1  12     2083.16     2028.54     40.93 o 
  -1  -1  12      926.66      939.73     26.82 o 
   0  -1  12      939.34      936.08     22.50 o 
   1  -1  12     2459.49     2357.74     56.82 o 
   2  -1  12      622.69      584.32     25.70 o 
   3  -1  12     3316.53     3230.02     48.31 o 
   4  -1  12     4863.40     4911.88     62.37 o 
   5  -1  12      327.68      356.95     14.09 o 
   6  -1  12      991.00      945.69     31.54 o 
   7  -1  12       70.18       41.30     11.95 o 
   8  -1  12     1075.86     1164.01     36.65 o 
   9  -1  12     1336.95     1413.22     77.17 o 
  10  -1  12       31.35       20.13     17.94 o 
  11  -1  12      293.73      346.69     30.59 o 
 -10   0  12        6.62       11.99     27.82 o 
  -9   0  12       57.94       64.41     33.84 o 
  -8   0  12      242.58      302.39     49.46 o 
  -7   0  12        1.39       -7.89     22.22 o 
  -6   0  12     1308.99     1363.17     80.84 o 
  -5   0  12      176.05      136.79     15.21 o 
  -4   0  12      162.38      151.23     11.51 o 
  -3   0  12        5.36        5.10      6.77 o 
  -2   0  12      149.22      146.95     10.45 o 
  -1   0  12     1187.65     1166.20     28.19 o 
   0   0  12        5.67        7.04      6.04 o 
   1   0  12      152.65      129.74      9.01 o 
   2   0  12      691.50      690.90     19.14 o 
   3   0  12      265.43      309.15     12.68 o 
   4   0  12     3622.61     3590.44     52.47 o 
   5   0  12     1037.58      991.29     25.72 o 
   6   0  12      600.72      549.72     26.84 o 
   7   0  12      512.06      582.95     24.71 o 
   8   0  12       13.09       11.19     11.08 o 
   9   0  12     1897.34     2027.61     68.75 o 
  10   0  12        8.70       -3.29     12.73 o 
  11   0  12      732.46      815.62     68.25 o 
  12   0  12       22.99       65.11     25.54 o 
 -10   1  12        9.19       15.78     30.88 o 
  -9   1  12        0.01      -10.80     24.81 o 
  -8   1  12       23.15       15.99     28.50 o 
  -7   1  12        9.09        7.92     15.96 o 
  -6   1  12       33.16       30.92     27.46 o 
  -5   1  12       25.53       20.68     21.77 o 
  -4   1  12       73.96       62.04     18.79 o 
  -3   1  12       12.56       -8.73      8.73 o 
  -2   1  12       32.05       45.29      7.28 o 
  -1   1  12      541.85      472.46     16.44 o 
   0   1  12       12.94       13.75      5.67 o 
   1   1  12       64.94       54.56      7.17 o 
   2   1  12      186.34      220.98     10.91 o 
   3   1  12       17.61       19.44      5.85 o 
   4   1  12       18.06       10.21      5.74 o 
   5   1  12       83.73       77.66      8.86 o 
   6   1  12     1380.58     1517.50     31.57 o 
   7   1  12       20.78       18.75      8.35 o 
   8   1  12      295.00      288.52     18.55 o 
   9   1  12       32.04       31.38     17.49 o 
  10   1  12      188.15      170.68     25.52 o 
  11   1  12       89.45       71.47     23.38 o 
  12   1  12       13.15      -16.00     19.97 o 
  -9   2  12       89.08       93.52     30.03 o 
  -8   2  12        1.21        1.55     19.33 o 
  -7   2  12      312.51      317.26     41.94 o 
  -6   2  12      121.87      149.62     21.64 o 
  -5   2  12      938.25      931.23     40.68 o 
  -4   2  12      267.56      293.70     39.24 o 
  -3   2  12      346.27      330.54     20.66 o 
  -2   2  12       52.67       59.05     11.93 o 
  -1   2  12        1.00       -3.52      7.96 o 
   0   2  12       43.43       51.09      7.53 o 
   1   2  12      192.35      182.55     16.84 o 
   2   2  12      335.59      377.01     12.21 o 
   3   2  12     1525.87     1313.71     24.43 o 
   4   2  12      144.05      171.39     11.82 o 
   5   2  12      654.47      680.77     19.58 o 
   6   2  12      938.34      924.44     31.39 o 
   7   2  12       24.95       23.38      7.87 o 
   8   2  12       54.02       58.61     15.74 o 
   9   2  12        4.00       11.40     13.73 o 
  10   2  12      160.63      146.68     21.25 o 
  11   2  12      288.20      257.97     30.73 o 
  12   2  12       90.08       90.14     44.07 o 
  -9   3  12      146.29      193.55     40.87 o 
  -8   3  12       23.38       30.33     19.52 o 
  -7   3  12        2.04       -8.29     16.09 o 
  -6   3  12      249.97      200.90     33.95 o 
  -5   3  12       37.88       28.10     15.41 o 
  -4   3  12     1512.15     1508.92     55.95 o 
  -3   3  12      485.16      476.70     24.60 o 
  -2   3  12      349.91      341.26     20.60 o 
  -1   3  12     1857.56     1883.28     47.35 o 
   0   3  12        5.55        6.40      8.51 o 
   1   3  12     1505.99     1510.74     29.33 o 
   2   3  12     2280.00     2364.55     40.21 o 
   3   3  12     1263.38     1255.91     22.86 o 
   4   3  12      622.34      596.45     18.11 o 
   5   3  12       92.16       97.46     10.89 o 
   6   3  12     3434.47     3347.03     63.69 o 
   7   3  12      302.35      340.95     18.64 o 
   8   3  12      594.77      682.20     32.81 o 
   9   3  12      731.72      771.45     47.33 o 
  10   3  12        9.36        0.63     12.39 o 
  11   3  12      695.25      713.45     37.10 o 
  12   3  12      207.63      187.30     27.24 o 
  -8   4  12      140.37      150.37     42.95 o 
  -7   4  12       51.17       51.54     19.89 o 
  -6   4  12       50.53       61.81     22.03 o 
  -5   4  12       80.00       82.31     23.49 o 
  -4   4  12       43.22       48.05     14.39 o 
  -3   4  12     2351.61     2316.16     76.63 o 
  -2   4  12      116.85      133.92     15.59 o 
  -1   4  12     2091.87     2052.50     50.89 o 
   0   4  12     2413.29     2460.48     56.89 o 
   1   4  12       25.63       24.34      8.76 o 
   2   4  12     4869.92     4935.59     90.19 o 
   3   4  12      780.80      774.06     23.74 o 
   4   4  12      535.25      490.63     16.84 o 
   5   4  12      696.40      735.47     23.45 o 
   6   4  12      346.78      326.63     20.82 o 
   7   4  12     1821.91     1801.36     42.36 o 
   8   4  12       12.02       12.38      9.29 o 
   9   4  12     1421.38     1491.95     36.97 o 
  10   4  12      497.16      505.68     23.45 o 
  11   4  12      164.45      161.73     19.18 o 
  12   4  12      465.39      395.62     34.49 o 
  -8   5  12       78.79       49.26     30.99 o 
  -7   5  12       30.96       28.43     19.26 o 
  -6   5  12        7.92        6.27     14.71 o 
  -5   5  12      117.95       95.78     15.59 o 
  -4   5  12        1.60        7.79     11.02 o 
  -3   5  12      340.86      374.81     23.55 o 
  -2   5  12      810.74      792.04     37.34 o 
  -1   5  12        8.39       16.04     10.65 o 
   0   5  12      693.20      737.15     27.89 o 
   1   5  12     1365.33     1296.90     36.83 o 
   2   5  12       72.95       72.70     10.55 o 
   3   5  12       20.24       43.16     13.20 o 
   4   5  12      124.13      118.38     12.95 o 
   5   5  12      686.13      682.86     31.61 o 
   6   5  12      196.25      181.64     22.63 o 
   7   5  12      701.78      665.63     33.40 o 
   8   5  12     1319.11     1306.90     36.93 o 
   9   5  12        0.15       -1.81      9.88 o 
  10   5  12      777.26      763.79     35.27 o 
  11   5  12        3.06       -2.85     12.02 o 
  12   5  12       95.15       94.62     16.26 o 
  -7   6  12        2.94      -12.51     24.45 o 
  -6   6  12       54.28       71.42     20.04 o 
  -5   6  12        5.91        2.47     11.47 o 
  -4   6  12       28.45       -3.64      9.94 o 
  -3   6  12        0.27        0.47      9.66 o 
  -2   6  12       16.77       12.80      9.58 o 
  -1   6  12       31.32       38.90     10.09 o 
   0   6  12      227.36      257.93     20.99 o 
   1   6  12       68.56       72.12     11.93 o 
   2   6  12        0.65       -3.49     13.11 o 
   3   6  12      635.66      704.70     30.13 o 
   4   6  12       22.06        6.43     12.61 o 
   5   6  12        7.60       -5.29     12.40 o 
   6   6  12       40.78       63.40     20.06 o 
   7   6  12        0.39       -6.26     14.07 o 
   8   6  12        2.00        3.57     15.99 o 
   9   6  12       41.47       44.64     16.17 o 
  10   6  12       68.73       55.34     17.90 o 
  11   6  12       20.32        4.99     14.64 o 
  12   6  12        8.28       24.82     16.38 o 
  -6   7  12      100.60      113.40     21.10 o 
  -5   7  12        1.82        8.11     15.61 o 
  -4   7  12      129.90       99.73     14.04 o 
  -3   7  12       49.79       32.66     10.94 o 
  -2   7  12       34.97       26.34     10.70 o 
  -1   7  12      160.49      204.84     30.98 o 
   0   7  12       59.53       60.73     13.06 o 
   1   7  12      859.72      827.55     30.53 o 
   2   7  12      697.49      696.58     37.09 o 
   3   7  12      175.75      183.68     22.04 o 
   4   7  12     1230.79     1278.32     50.01 o 
   5   7  12      725.31      751.90     61.56 o 
   6   7  12      287.60      277.76     27.01 o 
   7   7  12      204.42      195.06     24.13 o 
   8   7  12      464.30      437.52     34.75 o 
   9   7  12      221.67      220.39     32.41 o 
  10   7  12       71.30       48.56     20.89 o 
  11   7  12      352.75      373.50     26.76 o 
  12   7  12        1.25        1.71     15.63 o 
  -6   8  12      130.17      117.44     43.68 o 
  -5   8  12      150.13      147.76     46.27 o 
  -4   8  12        8.96       -4.62     12.92 o 
  -3   8  12      259.19      261.62     18.27 o 
  -2   8  12      372.63      378.87     23.04 o 
  -1   8  12      422.39      364.50     24.49 o 
   0   8  12     1133.41     1161.12     59.34 o 
   1   8  12       99.56       98.38     14.77 o 
   2   8  12     1471.60     1418.24     54.09 o 
   3   8  12      222.29      264.68     37.27 o 
   4   8  12     1000.94     1096.71     88.83 o 
   5   8  12      934.60      865.97     41.13 o 
   6   8  12       12.92      -13.08     13.08 o 
   7   8  12      647.39      642.95     38.46 o 
   8   8  12      182.68      169.29     24.72 o 
   9   8  12      101.95      108.83     23.49 o 
  10   8  12      162.79      182.12     28.15 o 
  11   8  12        5.33        3.01     16.16 o 
  12   8  12      107.05       74.27     25.80 o 
  -5   9  12      165.92      158.08     33.58 o 
  -4   9  12      159.39      172.35     25.16 o 
  -3   9  12      109.05      105.48     20.89 o 
  -2   9  12      957.44      982.57     97.66 o 
  -1   9  12      194.61      159.21     19.03 o 
   0   9  12      756.99      817.63     67.91 o 
   1   9  12      959.10      890.92     49.67 o 
   2   9  12       55.58       40.76     17.47 o 
   3   9  12      819.23      841.55     41.44 o 
   4   9  12       66.09       61.25     23.07 o 
   5   9  12      835.02      855.00     42.25 o 
   6   9  12      880.19      868.99     79.54 o 
   7   9  12       67.21       47.65     19.52 o 
   8   9  12      218.18      189.01     27.07 o 
   9   9  12      148.30      117.52     24.55 o 
  10   9  12       71.82       70.64     23.53 o 
  11   9  12      225.42      192.49     26.08 o 
  -4  10  12       53.10       37.58     37.73 o 
  -3  10  12       24.79       34.33     19.48 o 
  -2  10  12      142.97      160.99     22.50 o 
  -1  10  12      117.17       89.07     27.45 o 
   0  10  12        1.19       -2.01     17.52 o 
   1  10  12      150.90      170.56     25.57 o 
   2  10  12       33.40        8.10     18.61 o 
   3  10  12       38.60       58.23     18.87 o 
   4  10  12      186.15      163.93     36.00 o 
   5  10  12       55.87       40.89     18.56 o 
   6  10  12      401.47      465.19     34.02 o 
   7  10  12      100.28      121.33     25.98 o 
   8  10  12       79.92       90.89     43.16 o 
   9  10  12      133.31      157.67     40.17 o 
  10  10  12        2.23       11.75     21.41 o 
  11  10  12      118.16      120.55     23.26 o 
  -2  11  12       17.41      -13.47     17.17 o 
  -1  11  12       71.05       73.88     19.81 o 
   0  11  12        3.91      -17.49     19.59 o 
   1  11  12       93.58       91.71     20.13 o 
   2  11  12       33.81       60.88     20.82 o 
   3  11  12       16.30        7.56     17.01 o 
   4  11  12       22.44       26.08     17.28 o 
   5  11  12       10.26       -7.84     16.56 o 
   6  11  12        0.60      -17.18     17.18 o 
   7  11  12        3.51       13.58     17.51 o 
   8  11  12        1.27       -5.07     17.26 o 
   9  11  12        8.50      -10.88     20.71 o 
  10  11  12        1.63      -18.43     19.95 o 
  -1  12  12       27.49        8.62     40.90 o 
   0  12  12      172.78      217.18     50.22 o 
   1  12  12        0.37       31.45     23.95 o 
   2  12  12       58.87       80.94     25.32 o 
   3  12  12      166.57      160.39     24.22 o 
   4  12  12       10.68       35.09     17.97 o 
   5  12  12       57.30       42.77     18.90 o 
   6  12  12       17.56        0.44     16.53 o 
   7  12  12      318.23      287.91     52.99 o 
   8  12  12       94.98       90.33     20.76 o 
   9  12  12       28.69       19.33     19.42 o 
   2  13  12       13.95       51.58     23.63 o 
   3  13  12      335.08      407.73     73.70 o 
   4  13  12      140.73      185.82     21.30 o 
   5  13  12      200.98      296.22     53.51 o 
   6  13  12      628.08      777.27     80.30 o 
   7  13  12       52.79       48.74     38.72 o 
  -4 -11  13       81.66      115.64     25.98 o 
  -3 -11  13      112.43       85.41     26.81 o 
  -2 -11  13      235.67      294.25     31.46 o 
  -1 -11  13        9.83        3.05     21.12 o 
   0 -11  13      274.47      261.22     32.83 o 
  -6 -10  13      264.83      323.25     34.86 o 
  -5 -10  13      231.57      237.79     31.14 o 
  -4 -10  13      985.71     1078.90    147.43 o 
  -3 -10  13      102.76       70.88     24.21 o 
  -2 -10  13      143.91      142.79     32.96 o 
  -1 -10  13      290.25      263.52     24.45 o 
   0 -10  13        0.88       -1.93     14.48 o 
   1 -10  13      426.81      427.47     96.58 o 
   2 -10  13        0.57        3.24     36.15 o 
   3 -10  13       91.51       63.15     28.31 o 
  -7  -9  13        3.15      -13.01     15.92 o 
  -6  -9  13      556.90      608.60     28.89 o 
  -5  -9  13       99.54       64.93     24.10 o 
  -4  -9  13      427.40      460.73     35.78 o 
  -3  -9  13      791.85      780.97     43.99 o 
  -2  -9  13       64.20       61.28     16.37 o 
  -1  -9  13      358.60      337.15     28.23 o 
   0  -9  13      507.06      490.57     29.11 o 
   1  -9  13       51.07       26.60     15.19 o 
   2  -9  13      127.74      134.70     20.98 o 
   3  -9  13       11.49        6.45     14.92 o 
   4  -9  13      247.29      310.28     28.22 o 
   5  -9  13      153.54      189.35     33.34 o 
  -8  -8  13        0.16       15.12     19.14 o 
  -7  -8  13        0.83        4.04     12.53 o 
  -6  -8  13       19.04        8.45     13.23 o 
  -5  -8  13      138.47      124.97     28.91 o 
  -4  -8  13       45.17       52.11     19.91 o 
  -3  -8  13       16.99       36.86     19.42 o 
  -2  -8  13      139.57      104.11     17.87 o 
  -1  -8  13        6.56       16.76     12.86 o 
   0  -8  13      366.93      356.71     25.13 o 
   1  -8  13      128.76      123.39     26.86 o 
   2  -8  13      742.33      731.43     34.33 o 
   3  -8  13      125.30      103.58     39.98 o 
   4  -8  13       60.15       61.62     18.13 o 
   5  -8  13      190.92      236.13     25.74 o 
   6  -8  13        0.08       -2.65     16.40 o 
  -9  -7  13      144.61      165.77     40.74 o 
  -8  -7  13        8.90       -8.95     12.31 o 
  -7  -7  13      134.51      105.10     24.38 o 
  -6  -7  13       75.65       57.91     18.48 o 
  -5  -7  13       80.93       78.71     32.94 o 
  -4  -7  13      158.50      180.92     29.49 o 
  -3  -7  13        0.06       22.23     17.10 o 
  -2  -7  13      333.11      293.70     48.56 o 
  -1  -7  13        0.26        8.74     11.43 o 
   0  -7  13      138.72      123.51     17.07 o 
   1  -7  13      436.40      483.70     26.84 o 
   2  -7  13      193.71      196.06     20.62 o 
   3  -7  13      451.41      390.26     26.08 o 
   4  -7  13        2.21        3.67     13.88 o 
   5  -7  13        4.08       -7.11     14.17 o 
   6  -7  13        3.84       -0.13     14.99 o 
   7  -7  13        1.56      -16.50     16.50 o 
  -9  -6  13      218.30      214.52     23.39 o 
  -8  -6  13       76.74       77.38     19.64 o 
  -7  -6  13      181.30      194.65     20.23 o 
  -6  -6  13      531.15      483.85     35.47 o 
  -5  -6  13        0.19       10.86     11.18 o 
  -4  -6  13      659.78      568.88     50.28 o 
  -3  -6  13      379.53      329.35     23.47 o 
  -2  -6  13     1573.42     1494.80     54.31 o 
  -1  -6  13     2193.49     2222.51     57.44 o 
   0  -6  13        0.59       -3.40     10.40 o 
   1  -6  13     1491.55     1434.84     51.00 o 
   2  -6  13      277.52      275.05     21.62 o 
   3  -6  13      360.60      310.73     22.95 o 
   4  -6  13      568.06      505.21     29.17 o 
   5  -6  13       19.38       29.17     12.08 o 
   6  -6  13      109.05       95.48     15.25 o 
   7  -6  13       19.09        1.91     18.07 o 
   8  -6  13       58.86       64.90     20.52 o 
  -9  -5  13        6.96      -14.08     14.08 o 
  -8  -5  13      652.12      657.20     31.52 o 
  -7  -5  13       12.22       13.06     12.86 o 
  -6  -5  13      924.53      882.13     29.77 o 
  -5  -5  13      438.65      437.21     23.09 o 
  -4  -5  13        9.40       10.26     12.71 o 
  -3  -5  13     1208.20     1177.96     40.09 o 
  -2  -5  13       83.65       81.32     14.88 o 
  -1  -5  13     1709.24     1583.32     45.64 o 
   0  -5  13     1902.18     1876.82     72.68 o 
   1  -5  13      321.01      284.38     22.88 o 
   2  -5  13     2012.59     1910.30     51.27 o 
   3  -5  13        5.37       -2.03      9.80 o 
   4  -5  13      283.82      255.92     20.93 o 
   5  -5  13     1310.32     1441.61     37.87 o 
   6  -5  13       19.72       15.76     11.60 o 
   7  -5  13      370.28      340.35     42.25 o 
   8  -5  13        2.72       -2.28     18.81 o 
   9  -5  13      466.60      444.92     40.04 o 
 -10  -4  13        4.51        1.83     20.46 o 
  -9  -4  13      193.21      183.72     26.61 o 
  -8  -4  13       13.22        5.68     13.59 o 
  -7  -4  13      521.00      529.62     27.32 o 
  -6  -4  13      526.93      474.62     24.81 o 
  -5  -4  13     1055.40     1045.93     33.84 o 
  -4  -4  13      454.40      466.24     22.24 o 
  -3  -4  13      150.79      153.34     17.63 o 
  -2  -4  13      210.54      196.84     18.25 o 
  -1  -4  13       29.06        8.52     10.25 o 
   0  -4  13     1018.12     1044.07     34.92 o 
   1  -4  13      106.67       76.78     12.90 o 
   2  -4  13      499.24      466.06     23.45 o 
   3  -4  13     1028.06     1012.51     44.13 o 
   4  -4  13       24.80       15.02     11.71 o 
   5  -4  13      481.87      466.98     21.11 o 
   6  -4  13      255.25      238.57     21.68 o 
   7  -4  13      259.69      306.34     32.92 o 
   8  -4  13      384.99      397.24     33.33 o 
   9  -4  13      131.91      113.39     30.23 o 
 -10  -3  13        7.76       45.23     30.60 o 
  -9  -3  13       82.22       57.30     25.85 o 
  -8  -3  13       44.67       66.49     19.60 o 
  -7  -3  13        0.60       -2.81     12.58 o 
  -6  -3  13      147.95      130.21     16.34 o 
  -5  -3  13      144.42      161.36     16.33 o 
  -4  -3  13      116.29      117.63     14.15 o 
  -3  -3  13        1.39       -7.44      9.73 o 
  -2  -3  13      244.52      272.09     19.97 o 
  -1  -3  13        6.03        8.08      9.43 o 
   0  -3  13        2.27       -1.20      8.59 o 
   1  -3  13       81.37       63.14     11.54 o 
   2  -3  13       11.43        5.34      8.93 o 
   3  -3  13      257.70      289.28     20.73 o 
   4  -3  13      579.81      614.81     26.65 o 
   5  -3  13       79.81       80.80     12.27 o 
   6  -3  13       40.47       30.46     13.29 o 
   7  -3  13      305.17      338.50     28.66 o 
   8  -3  13      188.07      211.91     26.98 o 
   9  -3  13       94.83       97.99     23.61 o 
  10  -3  13        1.09      -20.45     20.45 o 
 -10  -2  13       29.32        4.88     32.39 o 
  -9  -2  13      145.91      132.25     31.22 o 
  -8  -2  13      228.64      252.09     34.60 o 
  -7  -2  13       98.41       68.75     18.85 o 
  -6  -2  13     1175.56     1231.52     38.16 o 
  -5  -2  13       13.52       27.59     11.20 o 
  -4  -2  13     1593.61     1512.68     39.13 o 
  -3  -2  13      252.22      285.75     17.47 o 
  -2  -2  13       94.40       95.14     18.88 o 
  -1  -2  13      108.15      123.85     14.13 o 
   0  -2  13        1.01        1.68      8.88 o 
   1  -2  13      161.35      151.52     12.00 o 
   2  -2  13      415.82      436.52     16.73 o 
   3  -2  13       22.90       17.29      6.59 o 
   4  -2  13       33.63       14.08      7.94 o 
   5  -2  13       70.68       81.38      9.49 o 
   6  -2  13       24.42        3.69     10.09 o 
   7  -2  13       20.90       26.91     11.78 o 
   8  -2  13      789.88      808.52     33.41 o 
   9  -2  13       74.98       74.24     15.97 o 
  10  -2  13      147.98      153.36     19.42 o 
  11  -2  13        0.22        8.57     21.97 o 
 -10  -1  13       83.04      152.24     44.17 o 
  -9  -1  13       15.01        8.51     32.13 o 
  -8  -1  13      237.64      319.32     52.06 o 
  -7  -1  13      436.34      464.04     40.40 o 
  -6  -1  13       87.93      104.01     23.08 o 
  -5  -1  13      455.80      413.99     22.24 o 
  -4  -1  13       34.79       46.97     10.44 o 
  -3  -1  13     1285.03     1230.80     27.32 o 
  -2  -1  13      361.20      362.84     16.04 o 
  -1  -1  13     1198.90     1238.45     29.66 o 
   0  -1  13     2215.92     2360.46     46.04 o 
   1  -1  13      378.47      387.53     16.14 o 
   2  -1  13     2266.43     2301.94     45.38 o 
   3  -1  13      719.44      668.70     29.35 o 
   4  -1  13      455.61      468.36     16.48 o 
   5  -1  13     2417.55     2478.59     54.89 o 
   6  -1  13        8.70       13.52     10.47 o 
   7  -1  13      324.60      334.99     21.83 o 
   8  -1  13       17.71        8.86     14.17 o 
   9  -1  13       11.83       19.08     13.60 o 
  10  -1  13        3.08        4.86     14.62 o 
  11  -1  13       50.50       25.31     16.40 o 
  -9   0  13      161.57      159.55     42.56 o 
  -8   0  13       33.99        7.47     30.16 o 
  -7   0  13      790.90      704.86     65.71 o 
  -6   0  13       11.73        9.55     24.65 o 
  -5   0  13      885.05      979.72     34.34 o 
  -4   0  13      111.53      118.11     14.75 o 
  -3   0  13       39.43       53.97      8.99 o 
  -2   0  13     2366.64     2403.41     48.24 o 
  -1   0  13       86.83       91.48     10.38 o 
   0   0  13     3799.36     3832.70     67.34 o 
   1   0  13      455.48      410.01     15.37 o 
   2   0  13      737.56      694.64     31.44 o 
   3   0  13     2981.55     3249.34     65.50 o 
   4   0  13      729.58      693.12     19.66 o 
   5   0  13     1830.61     1858.65     39.17 o 
   6   0  13      240.65      222.19     16.21 o 
   7   0  13     1433.67     1442.54     46.35 o 
   8   0  13     1598.51     1708.59     46.21 o 
   9   0  13        5.55       26.88     13.82 o 
  10   0  13      907.18      965.49     68.07 o 
  11   0  13       31.66       49.94     22.61 o 
  -9   1  13       67.44       52.99     37.06 o 
  -8   1  13      129.56      188.26     44.64 o 
  -7   1  13      182.32      153.36     22.05 o 
  -6   1  13       89.88       79.74     18.34 o 
  -5   1  13        7.76        9.14     13.57 o 
  -4   1  13       90.70       82.71     16.42 o 
  -3   1  13      100.08       81.56     16.11 o 
  -2   1  13     1216.89     1335.72     45.71 o 
  -1   1  13      521.27      535.39     19.71 o 
   0   1  13     2978.18     2821.80     48.09 o 
   1   1  13     5539.95     5754.32     79.83 o 
   2   1  13       59.61       30.69      7.79 o 
   3   1  13      201.00      189.91     10.29 o 
   4   1  13     3340.95     3184.43     51.88 o 
   5   1  13      437.31      420.47     16.22 o 
   6   1  13     1594.27     1667.81     34.12 o 
   7   1  13        2.23       -8.20      8.20 o 
   8   1  13     1132.27     1202.00     36.16 o 
   9   1  13      670.43      726.86     29.11 o 
  10   1  13      345.25      297.16     30.42 o 
  11   1  13      812.43      875.51     76.30 o 
  12   1  13        1.87      -19.28     21.82 o 
  -9   2  13        1.83      -14.17     27.15 o 
  -8   2  13        1.23       10.22     16.88 o 
  -7   2  13       22.85       -9.71     16.30 o 
  -6   2  13        8.01       10.02     26.00 o 
  -5   2  13        8.78      -12.38     12.38 o 
  -4   2  13       91.04       80.21     34.10 o 
  -3   2  13      882.30      849.89     36.96 o 
  -2   2  13      204.12      230.05     26.88 o 
  -1   2  13     1417.10     1514.42     42.49 o 
   0   2  13        0.97        7.24      8.86 o 
   1   2  13        9.68       12.47      8.19 o 
   2   2  13        0.65       -1.64      5.20 o 
   3   2  13      685.32      726.41     17.65 o 
   4   2  13       85.94      106.33      8.94 o 
   5   2  13        4.69        5.54      6.76 o 
   6   2  13      338.58      316.59     14.22 o 
   7   2  13       17.96       -4.67      7.75 o 
   8   2  13      124.66       89.63     14.27 o 
   9   2  13       63.56       58.90     15.98 o 
  10   2  13      106.04      116.19     22.93 o 
  11   2  13       45.88       15.78     20.74 o 
  12   2  13      263.08      185.90     31.41 o 
  -8   3  13      103.42       84.34     22.55 o 
  -7   3  13      133.43      140.55     24.42 o 
  -6   3  13        0.80       -5.61     15.52 o 
  -5   3  13      566.45      613.23     44.30 o 
  -4   3  13      193.79      203.74     35.89 o 
  -3   3  13       35.41       20.93     12.58 o 
  -2   3  13      441.50      419.43     23.27 o 
  -1   3  13      104.91      104.36     15.73 o 
   0   3  13        4.05       -3.97      9.10 o 
   1   3  13        4.05       -1.88      5.79 o 
   2   3  13      962.80      894.50     23.30 o 
   3   3  13      235.81      204.37     10.53 o 
   4   3  13      675.91      707.99     20.65 o 
   5   3  13       35.07       29.41      9.31 o 
   6   3  13      213.43      187.97     17.38 o 
   7   3  13      125.65      124.46     13.94 o 
   8   3  13        0.75        0.10     10.85 o 
   9   3  13       70.74       85.36     14.75 o 
  10   3  13      145.32      142.57     20.89 o 
  11   3  13       38.03       24.25     17.69 o 
  12   3  13        0.21        8.51     21.88 o 
  -8   4  13       35.26       48.69     22.31 o 
  -7   4  13      224.16      256.23     29.50 o 
  -6   4  13      111.58      122.55     22.52 o 
  -5   4  13      174.66      205.87     25.48 o 
  -4   4  13      515.36      522.79     29.17 o 
  -3   4  13       67.83       51.76     14.51 o 
  -2   4  13      723.51      703.93     35.65 o 
  -1   4  13      163.74      131.40     15.73 o 
   0   4  13     1452.13     1307.17     38.41 o 
   1   4  13     2076.39     2125.96     70.62 o 
   2   4  13      694.14      684.15     26.03 o 
   3   4  13      138.03      150.47     13.10 o 
   4   4  13       49.21       45.08     11.46 o 
   5   4  13      302.72      283.20     18.62 o 
   6   4  13     2309.33     2364.15     51.83 o 
   7   4  13       16.58        6.66      9.75 o 
   8   4  13     1242.13     1200.54     58.31 o 
   9   4  13      254.31      242.11     21.00 o 
  10   4  13      126.34      105.34     17.12 o 
  11   4  13      316.65      283.64     26.48 o 
  12   4  13        6.32       11.26     18.57 o 
  -7   5  13       11.62       31.30     20.52 o 
  -6   5  13      425.06      407.39     27.55 o 
  -5   5  13        0.46       -5.80     23.05 o 
  -4   5  13      525.25      570.03     30.42 o 
  -3   5  13      992.54      972.80     45.98 o 
  -2   5  13        8.09       29.75     12.43 o 
  -1   5  13     2548.30     2394.51     58.87 o 
   0   5  13       89.69      100.61     14.22 o 
   1   5  13     2503.44     2553.73     61.52 o 
   2   5  13     1173.16     1078.99     33.85 o 
   3   5  13      837.86      820.04     37.01 o 
   4   5  13     1537.94     1638.19     43.59 o 
   5   5  13       43.37       46.27     11.67 o 
   6   5  13     3075.27     2891.25     66.11 o 
   7   5  13      796.24      883.23     40.77 o 
   8   5  13     1104.36     1129.09     38.88 o 
   9   5  13     1630.90     1648.11     49.81 o 
  10   5  13        1.43       -2.50     12.89 o 
  11   5  13      144.79      167.05     24.53 o 
  12   5  13        2.19        5.06     17.82 o 
  -7   6  13        8.59       12.82     27.82 o 
  -6   6  13      129.30      157.81     33.58 o 
  -5   6  13       32.03       40.30     14.15 o 
  -4   6  13       55.45       48.76     12.14 o 
  -3   6  13      459.03      471.18     23.49 o 
  -2   6  13       67.58       45.09     11.26 o 
  -1   6  13      911.27      906.29     28.39 o 
   0   6  13     1240.78     1193.80     32.84 o 
   1   6  13        1.69       -2.14      8.27 o 
   2   6  13      861.32      938.67     82.87 o 
   3   6  13      114.88       99.12     19.51 o 
   4   6  13      620.03      583.77     35.05 o 
   5   6  13     1219.60     1241.13     50.91 o 
   6   6  13      139.55      106.45     20.02 o 
   7   6  13      797.12      780.00     41.87 o 
   8   6  13      129.45      149.40     24.43 o 
   9   6  13       43.38        3.07     26.60 o 
  10   6  13       43.64       49.70     18.39 o 
  11   6  13       22.41       30.72     15.70 o 
  12   6  13       27.07       24.08     14.41 o 
  -6   7  13        5.15       11.26     22.05 o 
  -5   7  13       10.05       -4.32     15.47 o 
  -4   7  13       10.65        6.31     11.19 o 
  -3   7  13       20.80       21.44     10.93 o 
  -2   7  13        1.35       -6.78      9.49 o 
  -1   7  13      151.65      132.22     14.36 o 
   0   7  13       15.63        6.96     11.03 o 
   1   7  13       73.36       65.36     13.11 o 
   2   7  13       29.25       14.01     13.93 o 
   3   7  13      414.86      368.23     29.69 o 
   4   7  13      106.82       97.30     19.36 o 
   5   7  13      157.88      171.14     23.39 o 
   6   7  13        0.39        1.10     14.01 o 
   7   7  13        5.73       -4.70     14.88 o 
   8   7  13        0.37       -6.64     16.42 o 
   9   7  13        3.38       15.59     17.80 o 
  10   7  13        0.46      -23.64     23.64 o 
  11   7  13       63.59       81.27     20.37 o 
  12   7  13        0.11       -1.07     18.77 o 
  -5   8  13       22.63        1.28     21.75 o 
  -4   8  13        6.15       -5.47     13.63 o 
  -3   8  13       21.58       12.39     12.19 o 
  -2   8  13      170.80      215.41     24.90 o 
  -1   8  13      153.52      184.86     24.29 o 
   0   8  13       30.85        9.61     13.05 o 
   1   8  13      563.61      577.40     37.81 o 
   2   8  13      155.99      145.79     31.87 o 
   3   8  13      120.79       93.01     50.79 o 
   4   8  13      123.31      138.14     22.61 o 
   5   8  13       10.16       -8.13     14.11 o 
   6   8  13      134.30      150.75     23.59 o 
   7   8  13       27.55       24.59     18.26 o 
   8   8  13      222.29      246.03     30.75 o 
   9   8  13        1.06        4.79     17.77 o 
  10   8  13       64.70       57.90     23.34 o 
  11   8  13       30.01       20.37     17.99 o 
  12   8  13       10.07       16.92     20.67 o 
  -4   9  13      400.14      484.68     28.80 o 
  -3   9  13       81.25       52.16     19.17 o 
  -2   9  13       21.17       21.58     14.07 o 
  -1   9  13      970.57     1004.21     39.69 o 
   0   9  13      257.16      241.04     47.75 o 
   1   9  13      455.61      482.51     35.69 o 
   2   9  13      637.69      627.55     39.30 o 
   3   9  13        0.80      -11.08     14.84 o 
   4   9  13      330.23      367.33     31.53 o 
   5   9  13      360.99      375.68     34.57 o 
   6   9  13      429.65      439.29     49.70 o 
   7   9  13      401.57      397.77     33.72 o 
   8   9  13        6.72       38.11     19.28 o 
   9   9  13      316.58      334.74     38.10 o 
  10   9  13      106.37      104.31     24.68 o 
  11   9  13       78.79       78.03     21.60 o 
  -3  10  13      201.15      200.42     26.64 o 
  -2  10  13       58.40       72.99     19.65 o 
  -1  10  13       73.83       68.43     25.53 o 
   0  10  13      443.86      405.59     35.71 o 
   1  10  13       22.31       25.00     18.83 o 
   2  10  13      490.55      500.21     36.68 o 
   3  10  13      117.79      115.63     23.32 o 
   4  10  13      187.29      235.91     27.12 o 
   5  10  13      998.94      954.84    112.48 o 
   6  10  13        0.81       10.67     16.99 o 
   7  10  13     1064.42     1205.18     54.61 o 
   8  10  13      164.06      184.87     28.96 o 
   9  10  13       56.12       41.75     22.31 o 
  10  10  13      235.44      230.41     39.19 o 
  11  10  13       59.10       89.74     27.90 o 
  -2  11  13       96.53       88.33     22.29 o 
  -1  11  13      199.41      173.77     32.75 o 
   0  11  13       86.39       70.42     25.37 o 
   1  11  13      329.94      418.07     36.07 o 
   2  11  13        0.23       25.45     20.38 o 
   3  11  13       24.43       13.14     18.48 o 
   4  11  13        2.44       29.01     18.53 o 
   5  11  13      254.44      255.25     28.75 o 
   6  11  13      286.50      344.94     46.87 o 
   7  11  13       15.62       14.03     32.62 o 
   8  11  13      154.01      137.21     26.20 o 
   9  11  13       27.01       27.98     20.92 o 
  10  11  13       40.95       34.85     23.41 o 
   0  12  13        8.35       -8.76     24.18 o 
   1  12  13        9.18       29.37     24.05 o 
   2  12  13       51.37       94.71     21.49 o 
   3  12  13        0.09        5.52     19.93 o 
   4  12  13       35.59       45.32     26.19 o 
   5  12  13        1.10      -11.15     18.39 o 
   6  12  13       31.83       12.43     19.85 o 
   7  12  13       62.70       63.05     21.08 o 
   8  12  13        7.43       -4.53     18.45 o 
   3  13  13       24.64       34.78     45.68 o 
   4  13  13      420.53      416.10     80.30 o 
   5  13  13       75.60       64.93     20.25 o 
   6  13  13       59.79       62.18     36.85 o 
  -5 -10  14      302.88      331.36     35.60 o 
  -4 -10  14        0.07        4.31     22.64 o 
  -3 -10  14      143.60      183.23     29.33 o 
  -2 -10  14       49.68       55.72     23.35 o 
  -1 -10  14       24.29       36.97     26.76 o 
   0 -10  14      226.58      233.35     31.26 o 
   1 -10  14        5.71       17.73     22.74 o 
   2 -10  14        2.67       -0.16     27.33 o 
  -7  -9  14      422.63      429.89     34.55 o 
  -6  -9  14       10.77        1.09     22.64 o 
  -5  -9  14      478.38      533.99     79.10 o 
  -4  -9  14      464.64      472.12     71.89 o 
  -3  -9  14       30.31       46.09     27.64 o 
  -2  -9  14      353.95      389.94     28.21 o 
  -1  -9  14      108.33      105.01     19.09 o 
   0  -9  14      457.79      553.97     31.72 o 
   1  -9  14      343.12      369.64     28.12 o 
   2  -9  14      308.29      323.83     27.31 o 
   3  -9  14      518.94      483.82     32.26 o 
   4  -9  14      116.51       80.05     29.03 o 
  -8  -8  14       11.45       52.58     39.29 o 
  -7  -8  14      177.74      182.02     27.38 o 
  -6  -8  14      263.81      300.55     22.96 o 
  -5  -8  14      118.58      139.16     38.16 o 
  -4  -8  14      461.42      451.89     41.29 o 
  -3  -8  14        4.13        2.46     18.59 o 
  -2  -8  14      385.96      365.16     48.30 o 
  -1  -8  14      701.53      684.58     32.67 o 
   0  -8  14       25.94       17.48     13.63 o 
   1  -8  14      621.78      600.51     40.01 o 
   2  -8  14        6.19       -0.52     14.44 o 
   3  -8  14      279.22      326.10     27.24 o 
   4  -8  14      533.85      572.34     33.84 o 
   5  -8  14        3.42        4.99     16.50 o 
  -8  -7  14        0.36       23.20     18.96 o 
  -7  -7  14        0.85        0.77     12.78 o 
  -6  -7  14       16.32        9.32     13.57 o 
  -5  -7  14       82.54       69.53     23.36 o 
  -4  -7  14       72.57       59.13     17.76 o 
  -3  -7  14        2.62       20.76     18.72 o 
  -2  -7  14        0.34       12.59     29.07 o 
  -1  -7  14      191.41      178.57     19.65 o 
   0  -7  14      130.45      120.64     19.38 o 
   1  -7  14      516.64      466.05     36.16 o 
   2  -7  14      146.88      147.25     18.98 o 
   3  -7  14       34.19       34.56     14.96 o 
   4  -7  14      253.28      303.17     25.91 o 
   5  -7  14       82.20       87.33     15.94 o 
   6  -7  14       20.69        2.93     13.92 o 
   7  -7  14        3.26       18.16     21.05 o 
  -9  -6  14        8.66       -0.48     36.18 o 
  -8  -6  14       35.25       11.06     15.38 o 
  -7  -6  14      184.81      146.03     18.83 o 
  -6  -6  14       22.28        8.58     12.57 o 
  -5  -6  14       16.81       25.33     12.85 o 
  -4  -6  14      119.00      138.33     30.97 o 
  -3  -6  14      121.49      108.26     17.77 o 
  -2  -6  14      232.47      171.87     24.82 o 
  -1  -6  14        2.79        1.24     14.91 o 
   0  -6  14       69.96       79.29     15.00 o 
   1  -6  14      117.14      125.38     17.17 o 
   2  -6  14      366.91      381.02     24.68 o 
   3  -6  14      184.91      141.82     18.35 o 
   4  -6  14        1.12       17.03     13.87 o 
   5  -6  14       63.06       41.90     13.07 o 
   6  -6  14        0.00       12.77     13.33 o 
   7  -6  14       56.39       55.76     21.46 o 
   8  -6  14       45.67        9.14     26.94 o 
  -9  -5  14      173.32      181.36     22.79 o 
  -8  -5  14        1.83        6.91     14.36 o 
  -7  -5  14      319.90      332.62     24.02 o 
  -6  -5  14       10.08        5.41     11.47 o 
  -5  -5  14      286.32      280.51     20.77 o 
  -4  -5  14      835.46      801.16     35.68 o 
  -3  -5  14        1.58       19.87     13.15 o 
  -2  -5  14     1636.19     1591.30     58.50 o 
  -1  -5  14       93.83       94.63     24.99 o 
   0  -5  14      318.10      313.12     28.44 o 
   1  -5  14      959.00      970.51     35.06 o 
   2  -5  14      175.26      165.91     19.59 o 
   3  -5  14      875.63      891.88     74.86 o 
   4  -5  14       83.51       98.69     16.71 o 
   5  -5  14      278.99      236.54     18.03 o 
   6  -5  14      382.65      383.34     26.61 o 
   7  -5  14        3.46       23.88     16.82 o 
   8  -5  14      150.84      124.12     30.29 o 
  -9  -4  14      294.00      318.09     39.61 o 
  -8  -4  14      482.15      435.91     32.47 o 
  -7  -4  14      583.15      587.50     29.65 o 
  -6  -4  14      270.91      260.88     21.21 o 
  -5  -4  14      140.43      132.58     16.11 o 
  -4  -4  14      736.41      714.24     42.98 o 
  -3  -4  14      193.08      233.16     34.06 o 
  -2  -4  14      405.88      408.43     26.12 o 
  -1  -4  14      527.80      518.29     26.06 o 
   0  -4  14       39.62       61.81     13.66 o 
   1  -4  14     2363.84     2430.65     59.90 o 
   2  -4  14      548.34      509.97     31.43 o 
   3  -4  14     1029.36     1019.75     35.82 o 
   4  -4  14     1371.54     1332.97     42.45 o 
   5  -4  14       36.49       33.94     11.21 o 
   6  -4  14      820.29      906.84     81.45 o 
   7  -4  14      704.60      785.41     65.94 o 
   8  -4  14      374.88      435.30     35.16 o 
   9  -4  14      479.91      587.33     42.00 o 
  -9  -3  14       58.99       34.79     42.17 o 
  -8  -3  14       43.94       91.63     28.00 o 
  -7  -3  14        9.52       -2.39     13.04 o 
  -6  -3  14      250.59      224.13     19.99 o 
  -5  -3  14      201.34      190.16     19.78 o 
  -4  -3  14       77.08       46.73     12.02 o 
  -3  -3  14      665.98      663.47     30.78 o 
  -2  -3  14        3.90       12.52     13.91 o 
  -1  -3  14      753.83      771.09     30.54 o 
   0  -3  14      705.86      628.06     27.78 o 
   1  -3  14      277.92      285.59     26.24 o 
   2  -3  14     1575.44     1556.91     43.73 o 
   3  -3  14      349.78      342.80     21.08 o 
   4  -3  14      104.67       98.59     15.18 o 
   5  -3  14      779.51      741.33     35.09 o 
   6  -3  14       18.92        7.24     13.13 o 
   7  -3  14      617.10      687.78    122.10 o 
   8  -3  14       29.04       43.90     19.92 o 
   9  -3  14      357.87      369.00     33.91 o 
  10  -3  14       82.11      136.05     29.22 o 
  -9  -2  14        0.98       -8.89     23.68 o 
  -8  -2  14       23.97       36.26     25.42 o 
  -7  -2  14       12.96        6.22     19.05 o 
  -6  -2  14       72.96       75.41     18.30 o 
  -5  -2  14       40.27       42.54     12.56 o 
  -4  -2  14      281.40      343.18     20.57 o 
  -3  -2  14      637.18      646.43     29.52 o 
  -2  -2  14      178.90      162.42     20.45 o 
  -1  -2  14        8.42       24.25     11.12 o 
   0  -2  14      231.07      215.77     22.21 o 
   1  -2  14      195.16      153.34     19.54 o 
   2  -2  14      186.25      205.33     12.86 o 
   3  -2  14      110.54      115.61     15.31 o 
   4  -2  14      536.82      572.36     25.36 o 
   5  -2  14      258.44      224.16     14.87 o 
   6  -2  14        0.80       -9.30      9.95 o 
   7  -2  14      360.31      350.64     34.15 o 
   8  -2  14       35.89       41.97     13.80 o 
   9  -2  14        3.70        5.78     13.57 o 
  10  -2  14        8.51       13.62     28.86 o 
  -9  -1  14      139.53      113.51     40.02 o 
  -8  -1  14        5.67       24.91     31.04 o 
  -7  -1  14       26.72       85.28     34.93 o 
  -6  -1  14      136.56      133.20     26.32 o 
  -5  -1  14       11.13       15.68     18.23 o 
  -4  -1  14     1228.77     1258.97     32.65 o 
  -3  -1  14      543.44      551.60     24.85 o 
  -2  -1  14       80.90       77.48      9.37 o 
  -1  -1  14       84.41      105.11     12.33 o 
   0  -1  14        3.24       -3.87      7.14 o 
   1  -1  14      188.76      191.69     12.77 o 
   2  -1  14        5.57       -3.81      7.35 o 
   3  -1  14      604.19      621.35     28.17 o 
   4  -1  14      121.22      130.69     10.80 o 
   5  -1  14       32.85       42.91     11.39 o 
   6  -1  14       29.65       21.26     10.85 o 
   7  -1  14       11.19       13.07     10.86 o 
   8  -1  14        1.64      -10.71     11.95 o 
   9  -1  14      295.41      361.76     23.55 o 
  10  -1  14        2.88      -10.17     14.26 o 
  11  -1  14       73.90       53.51     18.11 o 
  -9   0  14      282.02      330.58     55.38 o 
  -8   0  14      188.18      135.83     40.54 o 
  -7   0  14       16.30       48.63     32.80 o 
  -6   0  14      649.55      605.05     60.42 o 
  -5   0  14     1286.21     1307.63     46.55 o 
  -4   0  14        6.18       17.61     11.72 o 
  -3   0  14     3218.06     3203.52     70.92 o 
  -2   0  14       52.43       53.42      9.04 o 
  -1   0  14     2763.01     2846.71     84.24 o 
   0   0  14      180.36      180.46     12.94 o 
   1   0  14     3636.34     3640.03     65.50 o 
   2   0  14     1861.61     1848.10     48.60 o 
   3   0  14       41.95       21.40      9.46 o 
   4   0  14     1866.72     1956.02     40.45 o 
   5   0  14     1135.66     1135.13     29.24 o 
   6   0  14      162.21      193.94     16.14 o 
   7   0  14      223.24      234.43     18.26 o 
   8   0  14       97.82      123.93     16.43 o 
   9   0  14      670.66      686.04     29.83 o 
  10   0  14       58.29       50.78     17.29 o 
  11   0  14       81.20      102.48     31.06 o 
  -9   1  14        8.53       -5.35     31.45 o 
  -8   1  14      278.76      202.74     46.04 o 
  -7   1  14       99.39       84.43     19.40 o 
  -6   1  14      267.54      294.71     26.60 o 
  -5   1  14      501.20      563.52     32.38 o 
  -4   1  14       53.52       87.26     17.48 o 
  -3   1  14      757.86      772.89     35.50 o 
  -2   1  14       98.26      108.30     34.93 o 
  -1   1  14      742.45      711.47     32.29 o 
   0   1  14     1159.81     1135.24     32.84 o 
   1   1  14      258.98      220.90     16.05 o 
   2   1  14     1690.69     1731.20     51.84 o 
   3   1  14      433.81      394.40     23.50 o 
   4   1  14      562.33      557.89     20.07 o 
   5   1  14     3176.13     3303.50     55.07 o 
   6   1  14      229.34      220.62     14.40 o 
   7   1  14      393.85      381.59     26.33 o 
   8   1  14      577.16      609.68     26.64 o 
   9   1  14      221.80      202.39     26.70 o 
  10   1  14      600.10      679.61     41.50 o 
  11   1  14        5.74        1.79     20.40 o 
  -8   2  14       22.98       -0.96     18.35 o 
  -7   2  14       20.37       17.98     17.09 o 
  -6   2  14        0.78       -7.39     16.19 o 
  -5   2  14      187.54      179.49     41.52 o 
  -4   2  14      154.47      177.25     21.61 o 
  -3   2  14        2.39       -5.90     12.09 o 
  -2   2  14        6.34       16.20     13.00 o 
  -1   2  14       34.11       24.25     10.93 o 
   0   2  14      101.19      157.13     15.81 o 
   1   2  14     1463.24     1359.01     78.28 o 
   2   2  14      261.05      283.68     13.57 o 
   3   2  14     1006.26      990.45     21.93 o 
   4   2  14      857.33      818.95     21.45 o 
   5   2  14      906.66      924.65     26.01 o 
   6   2  14      795.03      746.22     21.49 o 
   7   2  14        1.55       -7.26      7.75 o 
   8   2  14      633.85      577.86     25.86 o 
   9   2  14      173.28      175.77     54.37 o 
  10   2  14      502.96      555.45     38.48 o 
  11   2  14      407.03      433.41     37.42 o 
  12   2  14       44.86       85.38     27.30 o 
  -8   3  14       86.67       83.21     22.13 o 
  -7   3  14       24.55       -1.05     18.00 o 
  -6   3  14        0.24       11.24     17.07 o 
  -5   3  14       65.24       67.52     44.85 o 
  -4   3  14        9.04        4.83     14.55 o 
  -3   3  14       36.11       40.30     16.00 o 
  -2   3  14        4.72        0.00     11.07 o 
  -1   3  14       38.81       29.63     11.61 o 
   0   3  14      135.41      120.41     14.95 o 
   1   3  14     1002.28      937.86     34.79 o 
   2   3  14      132.17      144.79     12.82 o 
   3   3  14      163.31      189.86     13.10 o 
   4   3  14     1805.97     1736.55     46.35 o 
   5   3  14      228.24      227.13     15.66 o 
   6   3  14      152.82      119.60     13.67 o 
   7   3  14       19.17       16.44     10.78 o 
   8   3  14       13.50        9.82     11.59 o 
   9   3  14       11.10        5.53     12.28 o 
  10   3  14        2.77       -8.61     14.95 o 
  11   3  14      225.85      279.91     47.29 o 
  12   3  14        5.28       -4.18     21.28 o 
  -8   4  14       58.90       94.01     24.31 o 
  -7   4  14        4.17       -8.95     27.87 o 
  -6   4  14       15.95        5.41     32.57 o 
  -5   4  14      160.77      134.19     22.62 o 
  -4   4  14       12.85       38.34     17.35 o 
  -3   4  14      114.89      115.94     17.71 o 
  -2   4  14        0.97       11.23     12.24 o 
  -1   4  14       31.20       18.13     13.50 o 
   0   4  14        1.42        1.91     10.30 o 
   1   4  14       14.85       24.56     10.98 o 
   2   4  14      198.37      189.76     16.80 o 
   3   4  14       96.15       92.21     12.26 o 
   4   4  14      215.19      220.32     17.83 o 
   5   4  14      193.66      201.41     17.64 o 
   6   4  14      149.30      120.84     16.00 o 
   7   4  14      875.80      927.82     30.07 o 
   8   4  14        0.50       -6.32     10.97 o 
   9   4  14      369.51      355.24     28.51 o 
  10   4  14      336.52      377.51     24.62 o 
  11   4  14       14.18      -12.84     17.71 o 
  12   4  14       11.32       -4.89     18.14 o 
  -7   5  14      322.10      325.05     34.34 o 
  -6   5  14        5.94       32.58     15.90 o 
  -5   5  14      623.40      666.73     40.35 o 
  -4   5  14      366.79      340.66     36.83 o 
  -3   5  14      219.98      271.40     23.33 o 
  -2   5  14      958.20      831.46     34.40 o 
  -1   5  14      287.68      245.80     21.56 o 
   0   5  14     1367.15     1238.37     52.53 o 
   1   5  14      366.49      403.89     22.90 o 
   2   5  14      727.02      742.71     37.11 o 
   3   5  14       34.65       26.15      9.89 o 
   4   5  14      332.77      291.76     19.83 o 
   5   5  14     1087.64     1178.39     37.65 o 
   6   5  14       19.64       33.34     12.36 o 
   7   5  14     1272.47     1209.51     42.54 o 
   8   5  14      684.29      681.74     47.51 o 
   9   5  14       20.71       -2.07     15.44 o 
  10   5  14      334.48      322.50     35.31 o 
  11   5  14       40.83       30.80     13.62 o 
  12   5  14       55.41       66.96     22.45 o 
  -6   6  14      255.53      287.46     31.82 o 
  -5   6  14       99.20      119.60     19.86 o 
  -4   6  14      482.23      493.76     25.68 o 
  -3   6  14        0.02       -3.89     10.48 o 
  -2   6  14      275.23      310.26     19.86 o 
  -1   6  14       81.42      117.08     17.01 o 
   0   6  14      224.02      291.11     32.10 o 
   1   6  14     1830.11     1856.71     76.95 o 
   2   6  14        0.09       -4.02     10.12 o 
   3   6  14     3727.48     3696.06    105.27 o 
   4   6  14     1862.02     1649.50     61.14 o 
   5   6  14      342.20      277.93     49.23 o 
   6   6  14      461.12      453.04     34.23 o 
   7   6  14        0.05       13.19     15.27 o 
   8   6  14      491.99      505.44     49.62 o 
   9   6  14      316.19      405.48     36.97 o 
  10   6  14       23.69       44.55     25.69 o 
  11   6  14       83.90       99.38     17.97 o 
  12   6  14        5.45        9.90     15.48 o 
  -6   7  14      110.47      116.06     35.19 o 
  -5   7  14        3.30       25.69     17.36 o 
  -4   7  14       51.28       38.42     13.14 o 
  -3   7  14      181.30      168.92     17.67 o 
  -2   7  14       94.01       46.90     12.65 o 
  -1   7  14      179.59      184.51     16.59 o 
   0   7  14      244.76      245.97     17.29 o 
   1   7  14        3.13       -3.12     17.80 o 
   2   7  14      586.96      447.07     33.72 o 
   3   7  14       32.02       39.48     17.43 o 
   4   7  14      998.20      928.62     66.59 o 
   5   7  14       16.74       19.71     16.66 o 
   6   7  14      452.87      451.22     35.14 o 
   7   7  14      549.43      593.51     39.76 o 
   8   7  14        1.89      -11.65     31.09 o 
   9   7  14      990.39      976.14    100.69 o 
  10   7  14       97.22       80.18     24.44 o 
  11   7  14      118.57      162.72     30.40 o 
  12   7  14       99.54       87.41     23.88 o 
  -5   8  14        7.63       29.70     27.56 o 
  -4   8  14       22.14        2.40     14.85 o 
  -3   8  14       17.01        8.41     12.20 o 
  -2   8  14       19.79       21.99     14.68 o 
  -1   8  14        5.31       20.08     13.76 o 
   0   8  14        0.33      -10.29     16.17 o 
   1   8  14       77.32       63.34     34.36 o 
   2   8  14       59.07       25.69     17.79 o 
   3   8  14       20.74        8.96     16.22 o 
   4   8  14      566.22      505.31     35.99 o 
   5   8  14      343.49      306.36     30.33 o 
   6   8  14       30.31       42.97     18.47 o 
   7   8  14       45.41       47.20     19.80 o 
   8   8  14      233.98      215.77     33.35 o 
   9   8  14      123.60      113.54     25.55 o 
  10   8  14        3.69      -14.20     27.25 o 
  11   8  14       38.87       20.43     23.25 o 
  -4   9  14       10.85       23.28     20.17 o 
  -3   9  14      169.29      195.88     21.07 o 
  -2   9  14      184.78      210.74     28.35 o 
  -1   9  14       81.41       71.48     17.24 o 
   0   9  14      131.49      141.68     26.87 o 
   1   9  14      168.81      207.84     29.08 o 
   2   9  14       71.55       22.12     24.37 o 
   3   9  14       25.92       16.39     17.67 o 
   4   9  14       52.86       -2.36     15.88 o 
   5   9  14      426.98      483.61     36.99 o 
   6   9  14      118.44      127.67     25.80 o 
   7   9  14      293.31      307.29     32.80 o 
   8   9  14       74.45       65.52     21.58 o 
   9   9  14       46.17       55.60     22.57 o 
  10   9  14       12.70       25.74     21.66 o 
  11   9  14       63.50       38.92     24.14 o 
  -2  10  14      162.28      191.76     36.68 o 
  -1  10  14      264.38      304.71     39.95 o 
   0  10  14        2.24       25.01     20.28 o 
   1  10  14      589.61      701.62     44.38 o 
   2  10  14       32.51       21.22     38.64 o 
   3  10  14       44.57       27.41     18.31 o 
   4  10  14       73.79       79.83     27.22 o 
   5  10  14      116.96      157.92     25.92 o 
   6  10  14     1226.98     1327.19     57.76 o 
   7  10  14        2.56      -13.37     17.54 o 
   8  10  14      255.61      274.93     59.02 o 
   9  10  14      274.21      293.64     52.55 o 
  10  10  14        5.58        6.46     21.76 o 
  -1  11  14      317.25      381.99     95.63 o 
   0  11  14      126.63       91.36     54.32 o 
   1  11  14      128.60      148.98     28.53 o 
   2  11  14      135.09      158.68     28.22 o 
   3  11  14       39.84       26.42     21.03 o 
   4  11  14      340.54      369.75     41.03 o 
   5  11  14       80.39      103.77     24.00 o 
   6  11  14      371.38      359.43     49.28 o 
   7  11  14      241.14      203.48     29.14 o 
   8  11  14        0.51        3.15     20.61 o 
   9  11  14      311.20      299.68     34.42 o 
   1  12  14       46.21       64.65     26.55 o 
   2  12  14      176.85      112.80     27.10 o 
   3  12  14        0.95      -19.41     19.41 o 
   4  12  14       76.93       71.72     22.79 o 
   5  12  14      302.63      321.35     33.09 o 
   6  12  14        0.29       20.67     20.71 o 
   7  12  14      144.15      124.96     60.83 o 
   8  12  14       79.23       53.20     23.67 o 
  -4 -10  15        0.06        5.15     23.56 o 
  -3 -10  15        5.72       -3.34     22.47 o 
  -2 -10  15       63.13       78.53     36.15 o 
  -1 -10  15        2.18       10.57     22.34 o 
   0 -10  15        0.89      -12.73     22.20 o 
   1 -10  15       53.40       59.08     25.47 o 
  -6  -9  15      114.64       70.81     28.52 o 
  -5  -9  15       12.59      -19.18     22.06 o 
  -4  -9  15      155.60      156.19     32.65 o 
  -3  -9  15      109.12      108.49     31.45 o 
  -2  -9  15        2.31        3.16     20.31 o 
  -1  -9  15      146.80      158.83     21.16 o 
   0  -9  15      278.21      261.44     25.21 o 
   1  -9  15       45.05       58.04     17.47 o 
   2  -9  15       10.42       24.10     24.94 o 
   3  -9  15       44.28       20.55     24.94 o 
  -7  -8  15       85.80       66.56     19.99 o 
  -6  -8  15      101.37      110.72     23.44 o 
  -5  -8  15      269.48      255.88     49.52 o 
  -4  -8  15        0.05      -12.59     23.33 o 
  -3  -8  15      482.57      517.96     93.95 o 
  -2  -8  15      399.64      437.00     37.57 o 
  -1  -8  15      117.16      118.76     36.02 o 
   0  -8  15     1037.58     1095.05     55.06 o 
   1  -8  15       66.41       64.87     21.05 o 
   2  -8  15     1180.59     1118.52     43.40 o 
   3  -8  15      181.37      173.50     23.51 o 
   4  -8  15      496.67      483.22     46.48 o 
   5  -8  15      248.55      243.53     55.43 o 
  -7  -7  15      133.53      152.47     23.05 o 
  -6  -7  15      183.75      189.02     20.53 o 
  -5  -7  15      466.47      482.55     26.89 o 
  -4  -7  15      480.46      509.42     32.06 o 
  -3  -7  15      644.04      567.83     41.63 o 
  -2  -7  15      781.21      772.67     44.82 o 
  -1  -7  15       97.39      125.22     24.35 o 
   0  -7  15      678.75      674.34     32.89 o 
   1  -7  15      186.73      189.79     21.83 o 
   2  -7  15      176.90      172.61     23.46 o 
   3  -7  15      206.35      216.69     28.46 o 
   4  -7  15        9.59       35.31     16.79 o 
   5  -7  15      307.85      339.78     23.27 o 
   6  -7  15      212.57      153.75     23.07 o 
  -8  -6  15        2.49       -0.55     19.58 o 
  -7  -6  15        5.94       24.25     15.51 o 
  -6  -6  15      185.55      230.34     21.46 o 
  -5  -6  15        6.58        6.60     12.37 o 
  -4  -6  15      144.06      155.59     21.16 o 
  -3  -6  15      157.86      160.25     20.46 o 
  -2  -6  15      267.47      210.74     37.19 o 
  -1  -6  15       30.69       17.45     17.81 o 
   0  -6  15      146.68      105.17     21.95 o 
   1  -6  15      500.13      485.23     53.75 o 
   2  -6  15        7.96       17.25     13.06 o 
   3  -6  15      518.94      511.98     29.22 o 
   4  -6  15      647.32      635.75     49.86 o 
   5  -6  15       22.65       12.17     12.74 o 
   6  -6  15      303.67      313.32     26.81 o 
   7  -6  15      150.56      180.26     24.20 o 
  -8  -5  15       31.21       18.69     15.80 o 
  -7  -5  15        7.79       -5.09     13.64 o 
  -6  -5  15       45.72       30.60     13.51 o 
  -5  -5  15        0.62       14.75     12.73 o 
  -4  -5  15       13.65      -11.78     14.80 o 
  -3  -5  15     1054.55      971.97     43.54 o 
  -2  -5  15        2.57       -4.34     12.51 o 
  -1  -5  15      242.91      211.95     25.27 o 
   0  -5  15        4.51       11.63     15.39 o 
   1  -5  15        9.51        2.56     11.22 o 
   2  -5  15       15.59        7.25     11.24 o 
   3  -5  15       59.41       74.69     15.92 o 
   4  -5  15       21.74       12.16     13.17 o 
   5  -5  15       26.74       18.54     11.94 o 
   6  -5  15        5.05        8.26     19.22 o 
   7  -5  15       57.20       40.50     18.25 o 
   8  -5  15        1.33        2.17     20.92 o 
  -9  -4  15        8.68       43.81     38.25 o 
  -8  -4  15      424.73      444.04     35.62 o 
  -7  -4  15       52.27       46.91     16.06 o 
  -6  -4  15      451.87      470.92     26.57 o 
  -5  -4  15      433.18      426.35     24.74 o 
  -4  -4  15      331.98      358.48     21.88 o 
  -3  -4  15      555.86      565.92     30.11 o 
  -2  -4  15      355.80      338.11     23.96 o 
  -1  -4  15      659.38      594.57     28.61 o 
   0  -4  15      461.07      459.96     25.60 o 
   1  -4  15        9.94       -4.14     15.00 o 
   2  -4  15      361.50      369.10     22.99 o 
   3  -4  15      417.55      431.16     24.87 o 
   4  -4  15      349.88      304.03     39.62 o 
   5  -4  15     1420.46     1497.27     78.22 o 
   6  -4  15      146.33      146.33     19.89 o 
   7  -4  15      131.22       76.31     22.07 o 
   8  -4  15       39.00      -10.73     18.75 o 
   9  -4  15      100.78       98.81     26.93 o 
  -9  -3  15       92.72      134.88     33.67 o 
  -8  -3  15        1.19       -6.30     32.15 o 
  -7  -3  15      358.79      349.59     38.40 o 
  -6  -3  15        5.27       -6.18     12.14 o 
  -5  -3  15      735.50      780.46     37.13 o 
  -4  -3  15     1321.33     1244.99     39.97 o 
  -3  -3  15       34.72       41.68     14.77 o 
  -2  -3  15      844.54      924.92     35.88 o 
  -1  -3  15      181.31      199.62     23.64 o 
   0  -3  15      198.04      224.28     19.30 o 
   1  -3  15     1143.50     1104.41     37.62 o 
   2  -3  15       43.99       39.13     39.29 o 
   3  -3  15     2599.37     2570.88     91.41 o 
   4  -3  15      360.70      341.57     31.18 o 
   5  -3  15     1520.37     1590.60     46.91 o 
   6  -3  15     1090.12     1228.31     60.13 o 
   7  -3  15        1.30       24.43     17.51 o 
   8  -3  15     1073.95     1148.97     71.71 o 
   9  -3  15      126.87      143.32     27.63 o 
  -9  -2  15      152.69      152.34     43.50 o 
  -8  -2  15      344.05      381.37     42.36 o 
  -7  -2  15        0.81        4.23     22.83 o 
  -6  -2  15      677.97      646.86     45.86 o 
  -5  -2  15     1183.75     1134.29     54.42 o 
  -4  -2  15     1109.00     1048.58     34.53 o 
  -3  -2  15     1452.82     1513.99     47.99 o 
  -2  -2  15      403.34      491.00     26.80 o 
  -1  -2  15     1254.43     1269.25     48.05 o 
   0  -2  15        5.41       -9.08     10.07 o 
   1  -2  15     1495.23     1536.34     45.11 o 
   2  -2  15      370.00      357.10     30.36 o 
   3  -2  15      861.87      928.35     41.89 o 
   4  -2  15     1310.85     1240.07     50.16 o 
   5  -2  15      182.52      120.49     14.12 o 
   6  -2  15     1528.95     1568.15     42.43 o 
   7  -2  15      665.31      672.66     27.66 o 
   8  -2  15      262.25      302.61     21.63 o 
   9  -2  15      375.86      468.84     35.94 o 
  10  -2  15        5.98       10.18     36.67 o 
  -9  -1  15        0.74        9.60     34.67 o 
  -8  -1  15       98.64       74.02     36.44 o 
  -7  -1  15       25.79       47.75     32.39 o 
  -6  -1  15      170.15      147.14     43.50 o 
  -5  -1  15       28.92       46.83     21.33 o 
  -4  -1  15      425.43      488.37     52.11 o 
  -3  -1  15     1061.43     1063.34     38.85 o 
  -2  -1  15       57.20       82.75     10.16 o 
  -1  -1  15      308.68      280.91     18.05 o 
   0  -1  15      299.46      327.03     22.57 o 
   1  -1  15       14.65       18.24      8.44 o 
   2  -1  15        6.12        2.98      7.89 o 
   3  -1  15       47.01       19.15      9.46 o 
   4  -1  15       15.74       22.03     10.12 o 
   5  -1  15       63.45       36.77     11.31 o 
   6  -1  15        0.37       11.98     11.35 o 
   7  -1  15      224.83      262.76     23.37 o 
   8  -1  15      149.81      156.01     30.14 o 
   9  -1  15        5.01      -13.54     13.54 o 
  10  -1  15      123.58      130.22     22.95 o 
  -8   0  15       23.11       31.97     34.00 o 
  -7   0  15       45.50       88.19     36.96 o 
  -6   0  15        2.88      -23.67     23.67 o 
  -5   0  15      196.06      179.28     40.64 o 
  -4   0  15      468.34      453.58     35.14 o 
  -3   0  15     1032.44     1012.77     40.07 o 
  -2   0  15     1837.04     1744.15     73.77 o 
  -1   0  15     1395.22     1245.94     32.19 o 
   0   0  15      370.65      424.12     24.43 o 
   1   0  15        1.03        3.30      8.25 o 
   2   0  15      359.97      334.02     27.80 o 
   3   0  15        2.17       -1.53      9.12 o 
   4   0  15        2.30        2.44      8.04 o 
   5   0  15        0.30        4.78      8.45 o 
   6   0  15      557.77      535.63     39.92 o 
   7   0  15      121.30      106.28     15.19 o 
   8   0  15        3.45       26.10     12.68 o 
   9   0  15       20.71      -11.73     12.88 o 
  10   0  15       49.61       44.42     15.86 o 
  11   0  15       76.96       93.77     25.94 o 
  -8   1  15        0.18      -23.88     27.87 o 
  -7   1  15      365.06      402.52     58.50 o 
  -6   1  15      155.63      155.13     48.04 o 
  -5   1  15       32.70       29.27     20.79 o 
  -4   1  15     1135.10     1181.75     48.53 o 
  -3   1  15       31.82       27.47     14.35 o 
  -2   1  15     1446.46     1493.14     65.68 o 
  -1   1  15      588.56      606.44     31.89 o 
   0   1  15      676.95      710.41     32.51 o 
   1   1  15      584.04      519.19     27.89 o 
   2   1  15       13.54       17.76     11.40 o 
   3   1  15      192.15      195.97     13.13 o 
   4   1  15      404.22      389.29     16.87 o 
   5   1  15       69.83       89.09     12.25 o 
   6   1  15       35.03       28.32     10.82 o 
   7   1  15       23.19       19.58     11.16 o 
   8   1  15      373.95      411.83     24.80 o 
   9   1  15      344.60      271.45     28.88 o 
  10   1  15       29.91       35.44     21.07 o 
  11   1  15       94.84       85.69     26.10 o 
  -8   2  15      173.79      158.83     45.16 o 
  -7   2  15       16.97       24.26     27.87 o 
  -6   2  15      534.67      540.07     35.17 o 
  -5   2  15      334.62      400.88     30.58 o 
  -4   2  15      251.17      240.94     33.01 o 
  -3   2  15      764.60      782.42     41.39 o 
  -2   2  15      214.69      235.06     37.22 o 
  -1   2  15      290.57      257.81     23.53 o 
   0   2  15     3855.45     3950.05     84.77 o 
   1   2  15       38.90       64.15     13.36 o 
   2   2  15     4604.49     4371.09     75.07 o 
   3   2  15       82.88       62.47     12.32 o 
   4   2  15     2031.64     2003.32     37.69 o 
   5   2  15      806.75      828.52     32.26 o 
   6   2  15       45.57       52.47      9.47 o 
   7   2  15      115.61      141.07     16.32 o 
   8   2  15       38.61       44.47     26.29 o 
   9   2  15      856.45      987.62     47.74 o 
  10   2  15      145.39      174.53     34.15 o 
  11   2  15      187.36      188.74     30.02 o 
  -7   3  15       43.32       59.22     27.25 o 
  -6   3  15       19.58       21.69     18.11 o 
  -5   3  15      533.90      500.13     34.76 o 
  -4   3  15       44.23       47.97     16.82 o 
  -3   3  15      561.85      498.42     32.13 o 
  -2   3  15       19.93       28.49     15.36 o 
  -1   3  15      286.25      347.03     22.80 o 
   0   3  15     1080.35     1041.16     46.58 o 
   1   3  15       43.95       30.90      8.74 o 
   2   3  15      631.26      657.77     21.29 o 
   3   3  15      295.76      306.90     18.19 o 
   4   3  15     2264.64     2325.59     58.13 o 
   5   3  15     1624.30     1546.98     48.38 o 
   6   3  15       30.21       21.36     14.92 o 
   7   3  15     1175.54     1163.08     57.39 o 
   8   3  15      546.66      589.34     26.74 o 
   9   3  15       65.39       52.68     15.35 o 
  10   3  15      280.48      314.31     44.00 o 
  11   3  15        2.99       27.07     22.01 o 
  -7   4  15        0.17       16.51     56.16 o 
  -6   4  15        5.56        5.44     18.30 o 
  -5   4  15       44.59       19.83     19.91 o 
  -4   4  15       15.71       12.13     17.28 o 
  -3   4  15      164.20      208.67     24.73 o 
  -2   4  15       54.35       48.35     15.44 o 
  -1   4  15       36.85       25.43     12.58 o 
   0   4  15       84.98       84.15     18.37 o 
   1   4  15        0.62        3.34     10.18 o 
   2   4  15      685.06      726.66     42.29 o 
   3   4  15        5.78       -1.41     10.34 o 
   4   4  15       16.89       35.61     11.99 o 
   5   4  15       24.00       33.01     12.20 o 
   6   4  15       13.18       19.48     12.06 o 
   7   4  15      209.03      244.65     21.15 o 
   8   4  15      187.68      176.09     17.58 o 
   9   4  15        1.77      -13.27     13.27 o 
  10   4  15       45.67       44.67     15.54 o 
  11   4  15       25.67       10.95     18.06 o 
  12   4  15       55.09       51.44     47.88 o 
  -6   5  15      229.85      238.28     30.10 o 
  -5   5  15        1.87        7.66     18.80 o 
  -4   5  15      178.95      181.38     25.71 o 
  -3   5  15      318.61      304.09     25.14 o 
  -2   5  15       70.17       87.24     17.30 o 
  -1   5  15       35.52       44.17     14.39 o 
   0   5  15      170.48      121.32     37.72 o 
   1   5  15      207.38      218.62     19.09 o 
   2   5  15      262.39      280.30     20.59 o 
   3   5  15      117.49      112.64     15.61 o 
   4   5  15      361.32      353.61     22.44 o 
   5   5  15       85.17       98.90     15.54 o 
   6   5  15       15.49       -4.37     11.41 o 
   7   5  15       95.86       68.49     15.08 o 
   8   5  15      132.99      151.52     21.23 o 
   9   5  15       31.94        6.79     18.32 o 
  10   5  15       43.88       25.33     17.06 o 
  11   5  15       16.23        1.95     14.97 o 
  12   5  15        0.20      -24.81     24.81 o 
  -6   6  15      226.81      242.83     44.04 o 
  -5   6  15      145.17      165.43     22.19 o 
  -4   6  15      183.56      152.98     18.62 o 
  -3   6  15      393.56      431.29     35.45 o 
  -2   6  15       10.82       10.09     13.59 o 
  -1   6  15      226.09      189.59     20.61 o 
   0   6  15      191.79      188.13     19.54 o 
   1   6  15       52.40       34.23     15.07 o 
   2   6  15      423.75      449.95     24.83 o 
   3   6  15       23.17       41.15     12.83 o 
   4   6  15       16.94       34.57     15.08 o 
   5   6  15      154.12      169.97     25.09 o 
   6   6  15        1.44       -1.35     16.19 o 
   7   6  15      341.28      368.57     33.83 o 
   8   6  15      482.94      458.79     75.29 o 
   9   6  15      138.64      114.47     25.95 o 
  10   6  15      223.98      179.78     27.50 o 
  11   6  15       26.16       32.00     18.86 o 
  -5   7  15      126.75      140.49     22.90 o 
  -4   7  15       32.00       22.76     14.20 o 
  -3   7  15      256.19      273.83     21.43 o 
  -2   7  15      346.18      372.93     22.69 o 
  -1   7  15       25.27        3.86     10.88 o 
   0   7  15      213.43      233.68     24.12 o 
   1   7  15      888.93      826.13     51.41 o 
   2   7  15      553.10      543.72     37.96 o 
   3   7  15      944.67      770.75     58.81 o 
   4   7  15       79.66       73.31     19.50 o 
   5   7  15      879.45      804.59     50.19 o 
   6   7  15       28.59       41.97     18.34 o 
   7   7  15      339.83      328.70     33.50 o 
   8   7  15      853.71      855.27     49.47 o 
   9   7  15      247.33      211.51     31.50 o 
  10   7  15      695.52      725.97    105.63 o 
  11   7  15        0.89       15.53     22.77 o 
  -4   8  15       90.06       75.42     25.22 o 
  -3   8  15        5.18        6.94     12.81 o 
  -2   8  15      102.90       89.26     16.38 o 
  -1   8  15      102.01      113.09     18.61 o 
   0   8  15      264.35      245.66     30.68 o 
   1   8  15      286.94      268.05     39.03 o 
   2   8  15      154.72      123.18     33.92 o 
   3   8  15     1204.64     1226.53     55.16 o 
   4   8  15      299.54      302.68     31.87 o 
   5   8  15      233.08      245.42     34.91 o 
   6   8  15      577.25      543.46     39.56 o 
   7   8  15       82.01       58.84     21.95 o 
   8   8  15      730.37      695.59     45.65 o 
   9   8  15       22.97       57.84     24.28 o 
  10   8  15      309.01      293.15     35.47 o 
  11   8  15       46.19       26.69     25.09 o 
  -3   9  15       34.72       32.19     17.08 o 
  -2   9  15        0.43       -3.62     14.07 o 
  -1   9  15        0.57        0.94     19.44 o 
   0   9  15        0.06       21.69     19.73 o 
   1   9  15       18.07       12.92     19.23 o 
   2   9  15       63.47       87.84     23.45 o 
   3   9  15      101.66      131.28     26.70 o 
   4   9  15       25.03       13.44     18.62 o 
   5   9  15       14.39        9.48     17.34 o 
   6   9  15        2.01       24.98     19.28 o 
   7   9  15      190.86      270.35     32.47 o 
   8   9  15        3.60       24.38     20.54 o 
   9   9  15       53.69       13.08     38.93 o 
  10   9  15       37.03       10.75     22.47 o 
  -2  10  15        5.88        7.28     34.28 o 
  -1  10  15       17.51        3.58     18.07 o 
   0  10  15      128.17      174.07     31.01 o 
   1  10  15       11.97       30.06     21.62 o 
   2  10  15       21.43       24.22     21.05 o 
   3  10  15        0.81       21.27     20.36 o 
   4  10  15       18.07        8.69     18.11 o 
   5  10  15       25.28       21.02     19.26 o 
   6  10  15       10.63       -9.84     25.17 o 
   7  10  15        6.40      -11.61     31.40 o 
   8  10  15        4.00        8.81     21.05 o 
   9  10  15        4.71       19.52     22.62 o 
  10  10  15       83.39       71.99     27.30 o 
   0  11  15      200.40      223.30     77.86 o 
   1  11  15      108.10       97.59     26.70 o 
   2  11  15      122.11      146.72     33.97 o 
   3  11  15      132.46      176.53     29.30 o 
   4  11  15        0.26      -12.03     18.70 o 
   5  11  15      252.61      358.71     35.60 o 
   6  11  15      461.15      430.52     44.30 o 
   7  11  15        3.57      -10.83     19.15 o 
   8  11  15      283.77      339.33     36.56 o 
   2  12  15       17.27       62.10     26.37 o 
   3  12  15      144.05      138.46     28.77 o 
   4  12  15      123.86       74.72     41.29 o 
   5  12  15       49.33       63.13     29.30 o 
   6  12  15      251.35      267.32     69.89 o 
   7  12  15       12.28       34.93     32.80 o 
  -4  -9  16        0.00       -5.16     22.67 o 
  -3  -9  16       20.97        7.28     22.25 o 
  -2  -9  16       83.73       96.83     26.14 o 
  -1  -9  16       83.48       95.93     42.59 o 
   0  -9  16        2.36       -8.66     21.11 o 
   1  -9  16        0.39      -10.09     21.44 o 
   2  -9  16       53.97       32.19     25.83 o 
  -6  -8  16        4.63       28.90     19.93 o 
  -5  -8  16       42.89       41.36     30.96 o 
  -4  -8  16       90.01      130.10     28.06 o 
  -3  -8  16        2.78      -17.95     18.97 o 
  -2  -8  16       95.61       71.87     24.68 o 
  -1  -8  16      151.33      116.09     26.03 o 
   0  -8  16       24.52       26.31     16.45 o 
   1  -8  16      166.81      162.98     22.65 o 
   2  -8  16       11.67       12.53     15.76 o 
   3  -8  16      106.76      175.91     23.49 o 
   4  -8  16        3.50       -2.43     23.16 o 
  -7  -7  16        0.23       25.98     18.93 o 
  -6  -7  16      511.62      452.04     37.43 o 
  -5  -7  16      231.83      185.07     20.63 o 
  -4  -7  16      477.74      464.85     40.00 o 
  -3  -7  16      330.77      344.68     40.82 o 
  -2  -7  16        1.46       11.54     20.35 o 
  -1  -7  16      683.66      686.07     43.69 o 
   0  -7  16       97.20       38.62     30.08 o 
   1  -7  16     1002.68     1115.81    145.20 o 
   2  -7  16      255.48      221.85     30.60 o 
   3  -7  16      104.26       87.26     20.64 o 
   4  -7  16     1004.88     1088.55     54.09 o 
   5  -7  16      194.75      168.24     19.49 o 
  -7  -6  16       95.01      100.18     19.47 o 
  -6  -6  16      129.13      131.66     19.47 o 
  -5  -6  16      983.92      984.72     36.67 o 
  -4  -6  16        0.21        5.21     15.40 o 
  -3  -6  16      715.88      721.34     35.84 o 
  -2  -6  16       23.50       -0.86     18.73 o 
  -1  -6  16      490.78      430.03     35.60 o 
   0  -6  16      553.67      594.12     39.98 o 
   1  -6  16      105.05       95.51     17.55 o 
   2  -6  16      824.11      930.27     37.80 o 
   3  -6  16      411.15      436.13     32.26 o 
   4  -6  16       82.18      130.40     20.35 o 
   5  -6  16      827.87      934.44     78.51 o 
   6  -6  16      115.87      122.27     21.35 o 
   7  -6  16      551.73      547.69     50.40 o 
  -8  -5  16        2.87      -19.49     19.49 o 
  -7  -5  16      138.77      133.01     19.31 o 
  -6  -5  16      102.32       98.44     16.53 o 
  -5  -5  16       31.75       23.51     13.92 o 
  -4  -5  16        8.00        0.72     12.51 o 
  -3  -5  16        4.37      -13.91     13.91 o 
  -2  -5  16       30.27       46.12     15.38 o 
  -1  -5  16      118.55       97.35     22.41 o 
   0  -5  16      317.88      295.29     42.25 o 
   1  -5  16      331.48      343.79     32.36 o 
   2  -5  16        0.60       -4.52     13.11 o 
   3  -5  16      398.95      390.84     26.36 o 
   4  -5  16      120.85       84.95     17.75 o 
   5  -5  16       31.45       43.70     29.13 o 
   6  -5  16       66.19       52.10     17.59 o 
   7  -5  16       14.57       33.58     21.01 o 
  -8  -4  16       33.65        7.95     25.75 o 
  -7  -4  16       12.02        5.37     18.29 o 
  -6  -4  16       14.07       16.15     13.84 o 
  -5  -4  16       59.80       44.86     14.52 o 
  -4  -4  16      243.96      222.61     21.90 o 
  -3  -4  16       87.76       71.55     17.06 o 
  -2  -4  16      156.22      144.29     19.45 o 
  -1  -4  16       20.07       10.89     13.05 o 
   0  -4  16       31.87       34.91     17.65 o 
   1  -4  16      489.23      478.11     34.70 o 
   2  -4  16       55.03       61.35     19.41 o 
   3  -4  16       25.63       21.97     13.73 o 
   4  -4  16       73.28       65.49     15.84 o 
   5  -4  16        1.84        5.19     13.67 o 
   6  -4  16        1.17        1.30     14.47 o 
   7  -4  16        0.18       -7.70     18.36 o 
   8  -4  16        9.07       20.39     21.91 o 
  -8  -3  16       20.93       24.22     25.56 o 
  -7  -3  16       22.94       19.63     28.13 o 
  -6  -3  16      204.24      193.14     61.43 o 
  -5  -3  16      298.29      327.10     20.98 o 
  -4  -3  16       35.82       13.80     11.88 o 
  -3  -3  16      483.94      480.08     35.92 o 
  -2  -3  16       22.69       25.79     15.83 o 
  -1  -3  16      789.72      711.44     37.79 o 
   0  -3  16     1377.66     1253.07     46.84 o 
   1  -3  16       63.70       61.36     15.16 o 
   2  -3  16      893.77      814.12     54.37 o 
   3  -3  16      126.94       57.89     32.62 o 
   4  -3  16     1364.80     1377.76     44.15 o 
   5  -3  16      827.37      808.08     37.47 o 
   6  -3  16       86.89      146.41     25.72 o
[truncated: 73,952 more chars]
